# Supplementary material for: 4-Chloro-N-(2-methoxy­phen­yl)benzamide
Source: Acta Crystallogr Sect E Struct Rep Online. 2009 Dec 19;66(Pt 1):o214. doi: 10.1107/S160053680905394X (PMC2980066; doi:10.1107/S160053680905394X)
Supplement: Supplementary file 2 [file e-66-0o214-Isup2.hkl]

# 
# h,k,l, Fc-squared, Fo-squared, sigma(Fo-squared) and status flag 
# 
data_I
_shelx_title ' ra95 in P-1' 
_shelx_refln_list_code          4 
_shelx_F_calc_maximum      125.62 
_exptl_crystal_F_000       272.00 
_reflns_d_resolution_high  0.6453 
 
loop_ 
 _symmetry_equiv_pos_as_xyz 
 'x, y, z' 
 '-x, -y, -z' 
 
_cell_length_a     7.6938 
_cell_length_b     9.2339 
_cell_length_c     9.8723 
_cell_angle_alpha  66.683 
_cell_angle_beta   89.943 
_cell_angle_gamma  69.536 
 
_shelx_F_squared_multiplier     1.000 
 
loop_ 
 _refln_index_h 
 _refln_index_k 
 _refln_index_l 
 _refln_F_squared_calc 
 _refln_F_squared_meas 
 _refln_F_squared_sigma 
 _refln_observed_status 
   2   0   0      156.79      162.92      1.96 o 
   3   0   0      233.77      240.45      3.31 o 
   4   0   0      581.55      604.82     11.00 o 
   5   0   0        0.02        0.92      0.80 o 
   6   0   0     1710.04     1703.76     37.05 o 
   7   0   0       24.26       22.81      1.82 o 
   8   0   0       20.54       19.64      1.69 o 
   9   0   0       34.41       34.47      2.37 o 
  10   0   0      190.82      192.28      6.51 o 
 -10   1   0       40.76       35.84      4.21 o 
  -9   1   0       80.67       77.38      3.55 o 
  -8   1   0        9.60        9.23      1.30 o 
  -7   1   0      266.84      260.56      7.17 o 
  -6   1   0       22.55       26.18      1.54 o 
  -5   1   0      543.77      535.37     10.56 o 
  -4   1   0      153.41      158.62      3.80 o 
  -3   1   0        1.03        1.73      0.30 o 
  -2   1   0     1057.04     1116.25     13.15 o 
  -1   1   0       92.56      100.52      1.79 o 
   2   1   0       52.53       44.19      0.75 o 
   3   1   0      105.26      103.96      1.54 o 
   4   1   0      781.45      836.51     12.59 o 
   5   1   0      410.99      452.56      8.64 o 
   6   1   0       36.71       33.50      2.60 o 
   7   1   0      231.75      228.36      5.33 o 
   8   1   0       36.17       39.17      2.13 o 
   9   1   0       47.39       49.42      2.64 o 
  10   1   0      118.18      118.56      6.59 o 
  11   1   0        4.24        5.11      2.01 o 
 -10   2   0       58.39       52.16      5.21 o 
  -9   2   0       56.01       58.87      4.92 o 
  -8   2   0       14.98       15.29      1.66 o 
  -7   2   0       77.16       76.69      3.12 o 
  -6   2   0      335.60      342.51      7.50 o 
  -5   2   0      233.82      242.31      5.44 o 
  -4   2   0      109.84      106.35      3.45 o 
  -3   2   0      357.22      388.78      8.35 o 
  -2   2   0       96.12      114.51      2.68 o 
  -1   2   0      248.62      271.84      6.01 o 
   0   2   0     4215.20     4063.16     62.25 o 
   1   2   0     4262.36     4031.38     93.10 o 
   2   2   0      153.00      150.65      2.48 o 
   3   2   0        5.08        3.27      0.27 o 
   4   2   0        8.45       11.97      0.71 o 
   5   2   0      100.00      115.46      2.10 o 
   6   2   0      286.04      292.83      5.02 o 
   7   2   0      242.51      237.79      5.29 o 
   8   2   0        1.73        1.40      0.53 o 
   9   2   0        0.72        0.64      0.72 o 
  10   2   0       17.38       17.68      2.79 o 
  11   2   0        7.16        5.11      2.03 o 
  -9   3   0       76.26       79.48      6.10 o 
  -8   3   0       28.53       24.75      3.39 o 
  -7   3   0        0.22        0.19      0.58 o 
  -6   3   0        5.68        6.75      0.89 o 
  -5   3   0       72.46       69.94      2.29 o 
  -4   3   0      141.38      143.64      2.86 o 
  -3   3   0       81.88       97.68      2.28 o 
  -2   3   0      173.77      174.25      3.07 o 
  -1   3   0       15.26       16.11      0.74 o 
   0   3   0      195.88      176.09      3.04 o 
   1   3   0       16.41       17.53      0.41 o 
   2   3   0     1264.36     1277.59     19.42 o 
   3   3   0      239.14      277.43      5.87 o 
   4   3   0      604.62      633.25     10.38 o 
   5   3   0       36.79       41.00      2.17 o 
   6   3   0      173.61      170.80      3.79 o 
   7   3   0      186.41      186.57      5.82 o 
   8   3   0      368.81      351.79      8.44 o 
   9   3   0       44.81       45.23      2.57 o 
  10   3   0       79.06       84.81      3.87 o 
  11   3   0       18.83       19.36      3.13 o 
  -8   4   0       16.90       13.28      2.95 o 
  -7   4   0       29.59       25.51      3.67 o 
  -6   4   0       91.23       92.75      4.28 o 
  -5   4   0       96.36      100.64      2.97 o 
  -4   4   0       25.96       25.39      1.48 o 
  -3   4   0      518.50      550.31      9.04 o 
  -2   4   0      248.49      270.75      6.04 o 
  -1   4   0       81.43       64.45      3.34 o 
   0   4   0      245.06      265.81      5.03 o 
   1   4   0        0.20        1.63      0.21 o 
   2   4   0      241.53      275.52      4.04 o 
   3   4   0      744.93      788.93     17.63 o 
   4   4   0        0.08        0.05      0.22 o 
   5   4   0       38.92       36.62      1.45 o 
   6   4   0      179.74      176.47      3.25 o 
   7   4   0        6.74       13.32      0.70 o 
   8   4   0       50.66       50.27      2.52 o 
   9   4   0        9.17        8.22      1.33 o 
  10   4   0        5.61        5.62      1.27 o 
  11   4   0        6.91        7.87      3.63 o 
  -7   5   0        9.40       11.12      1.99 o 
  -6   5   0       98.34       98.18      4.67 o 
  -5   5   0        0.96        0.12      0.72 o 
  -4   5   0        2.42        3.11      0.55 o 
  -3   5   0      158.97      158.95      4.40 o 
  -2   5   0        8.77        7.35      0.46 o 
  -1   5   0       39.53       34.17      2.16 o 
   1   5   0       61.66       57.48      1.29 o 
   2   5   0      137.33      147.98      3.32 o 
   3   5   0      813.59      844.90     15.46 o 
   4   5   0      144.83      166.94      7.40 o 
   5   5   0       20.50       22.08      1.14 o 
   6   5   0        0.14        0.63      0.69 o 
   7   5   0      172.83      175.22      5.78 o 
   8   5   0      120.64      104.80      3.96 o 
   9   5   0      187.00      175.68      7.93 o 
  10   5   0       42.36       47.75      2.87 o 
  11   5   0        1.22       -0.37      0.97 o 
  -7   6   0        2.14        0.12      1.84 o 
  -6   6   0       25.24       23.03      5.74 o 
  -5   6   0       12.66       10.40      1.81 o 
  -4   6   0       85.04       84.21      3.90 o 
  -3   6   0      181.69      192.95      6.31 o 
  -2   6   0       76.89       80.04      2.65 o 
  -1   6   0       22.46       20.33      1.16 o 
   1   6   0      267.56      303.32      5.72 o 
   2   6   0       65.14       59.52      1.70 o 
   3   6   0       60.04       55.96      2.19 o 
   4   6   0      320.24      334.44     13.32 o 
   5   6   0      254.11      262.66      6.03 o 
   6   6   0      250.08      235.96      5.77 o 
   7   6   0      170.61      163.99      4.62 o 
   8   6   0        5.70        7.15      1.88 o 
   9   6   0       15.10       13.11      1.65 o 
  10   6   0      171.43      167.78      6.01 o 
  11   6   0       54.50       58.99      3.52 o 
  -6   7   0        1.06        0.95      1.21 o 
  -5   7   0      120.26      128.15      5.68 o 
  -4   7   0        0.63        0.54      0.83 o 
  -3   7   0       12.97       13.91      1.72 o 
  -2   7   0      643.89      674.81     20.45 o 
  -1   7   0      365.99      362.32     14.83 o 
   0   7   0       43.76       51.61      2.29 o 
   1   7   0      126.37      130.66      3.28 o 
   2   7   0       14.79       16.06      0.89 o 
   3   7   0       14.27       14.82      2.03 o 
   4   7   0     1040.05     1051.02     24.38 o 
   5   7   0       81.06       82.55      2.88 o 
   6   7   0        1.73        1.03      0.43 o 
   7   7   0       25.55       23.01      1.52 o 
   8   7   0      109.14      114.37      4.28 o 
   9   7   0      151.71      144.61      8.17 o 
  10   7   0       16.70       19.57      2.15 o 
  11   7   0       61.87       75.06      5.91 o 
  -5   8   0        4.79        4.71      1.53 o 
  -4   8   0        4.99        2.22      1.16 o 
  -3   8   0       37.24       44.59      5.66 o 
  -2   8   0        7.13        7.62      2.93 o 
  -1   8   0        0.83        0.09      0.61 o 
   0   8   0       43.12       41.64      1.79 o 
   1   8   0       51.49       49.16      2.44 o 
   2   8   0      123.33      134.02      3.53 o 
   3   8   0      539.40      531.94     13.19 o 
   4   8   0      339.82      344.15      9.14 o 
   5   8   0      121.32      120.72      3.76 o 
   6   8   0        0.72        0.74      0.45 o 
   7   8   0      444.72      432.05      8.37 o 
   8   8   0       36.02       38.89      1.91 o 
   9   8   0       82.12       94.50      4.10 o 
  10   8   0       38.91       45.77      3.06 o 
  -4   9   0        0.05        0.37      1.15 o 
  -3   9   0        2.70        1.50      1.13 o 
  -2   9   0      251.23      264.00      8.52 o 
  -1   9   0       14.65       16.72      2.55 o 
   0   9   0        2.55        3.15      0.73 o 
   1   9   0       32.16       36.36      3.33 o 
   2   9   0       19.73       23.05      1.31 o 
   3   9   0        0.56        0.31      0.63 o 
   4   9   0       23.96       23.66      3.57 o 
   5   9   0        1.21        1.07      0.60 o 
   6   9   0       27.10       30.36      2.15 o 
   7   9   0       10.75       10.28      1.23 o 
   8   9   0        7.48        9.58      1.44 o 
   9   9   0        1.55        0.76      0.75 o 
  10   9   0        1.18        1.02      0.81 o 
  -3  10   0       58.78       69.89      5.56 o 
  -2  10   0       95.80      102.57      6.28 o 
  -1  10   0       20.29       22.30      1.80 o 
   0  10   0       13.88       13.62      1.37 o 
   1  10   0       40.31       44.37      2.66 o 
   4  10   0      220.64      225.79      6.92 o 
   5  10   0       14.27       17.67      2.04 o 
   6  10   0       52.11       54.04      2.65 o 
   7  10   0       55.55       56.30      2.77 o 
   8  10   0      178.00      179.22      7.98 o 
   9  10   0       68.26       74.44      5.73 o 
  -2  11   0       25.01       32.08      4.01 o 
  -1  11   0        1.64        1.99      0.97 o 
   0  11   0        9.74        7.12      1.72 o 
   1  11   0        2.32        3.82      1.29 o 
   2  11   0       10.43       10.55      3.34 o 
   3  11   0        4.91        2.68      1.28 o 
   4  11   0        6.79        5.03      1.25 o 
   5  11   0       32.69       32.90      2.17 o 
   6  11   0        4.20        5.38      1.55 o 
   7  11   0       12.41       16.26      2.33 o 
   8  11   0       40.26       44.53      4.69 o 
   1  12   0        5.76        8.37      1.71 o 
   2  12   0       18.92       18.26      3.33 o 
   3  12   0       20.73       19.06      3.58 o 
   4  12   0      138.58       84.30     10.35 o 
   5  12   0      107.23      109.67      4.25 o 
   6  12   0      145.45      180.69      8.03 o 
   7  12   0       10.55       11.17      2.66 o 
   5  13   0        7.99        2.45      4.20 o 
  -7 -12   1       12.11       13.25      4.42 o 
  -6 -12   1       13.96       13.03      4.21 o 
  -5 -12   1       32.24       37.17      9.31 o 
  -4 -12   1       75.69       79.21      5.16 o 
  -3 -12   1       58.62       69.79      5.60 o 
  -1 -12   1        0.63       -0.06      1.69 o 
  -8 -11   1        0.44       -0.65      1.38 o 
  -7 -11   1       25.67       24.73      2.96 o 
  -6 -11   1       29.45       31.54      3.26 o 
  -5 -11   1        6.04        8.11      1.31 o 
  -4 -11   1        1.13        1.07      1.23 o 
  -3 -11   1       28.78       32.44      4.84 o 
  -2 -11   1       37.29       34.46      2.72 o 
  -1 -11   1        0.32        0.90      1.05 o 
   0 -11   1        3.79        4.87      1.51 o 
  -9 -10   1       14.10       12.76      2.90 o 
  -8 -10   1       22.93       23.40      3.61 o 
  -7 -10   1       32.52       33.36      3.08 o 
  -6 -10   1        4.33        4.57      1.00 o 
  -5 -10   1        1.45        1.34      0.72 o 
  -4 -10   1        1.34        2.62      0.82 o 
  -3 -10   1       93.91       34.10      6.52 o 
  -1 -10   1        0.10        1.43      1.52 o 
   0 -10   1        0.04        0.34      0.63 o 
   1 -10   1       41.36       41.78      2.33 o 
   2 -10   1       16.83       17.03      2.33 o 
 -10  -9   1       52.15       58.07      5.21 o 
  -9  -9   1       35.90       47.33      4.76 o 
  -8  -9   1       63.91       72.33      3.37 o 
  -7  -9   1       24.97       23.73      1.73 o 
  -6  -9   1        9.01       10.19      1.22 o 
  -5  -9   1        3.87        3.24      0.81 o 
  -4  -9   1       32.62       32.14      1.85 o 
  -3  -9   1       10.29       10.72      1.24 o 
   0  -9   1       12.68       14.00      1.31 o 
   1  -9   1       34.88       37.30      2.49 o 
   2  -9   1        0.25        0.96      0.96 o 
   3  -9   1        1.45        3.63      1.38 o 
 -10  -8   1       24.10       20.16      3.39 o 
  -9  -8   1        1.88        0.84      0.88 o 
  -8  -8   1       19.48       18.71      1.81 o 
  -7  -8   1      122.33      115.47      3.76 o 
  -6  -8   1       92.47       93.39      4.15 o 
  -5  -8   1      435.86      448.59     10.47 o 
  -4  -8   1        1.64        2.51      0.69 o 
  -3  -8   1        4.90        5.42      0.62 o 
  -2  -8   1       66.87       69.83      2.21 o 
   0  -8   1        0.40        0.85      0.48 o 
   1  -8   1       28.34       29.59      2.13 o 
   2  -8   1      473.56      493.15     13.55 o 
   3  -8   1       45.81       46.85      3.06 o 
   4  -8   1        4.46        4.45      1.47 o 
 -10  -7   1        1.28        1.38      0.98 o 
  -9  -7   1       45.83       46.25      2.76 o 
  -8  -7   1        0.76        1.29      0.59 o 
  -7  -7   1      100.24      102.44      2.84 o 
  -6  -7   1       79.58       85.25      2.90 o 
  -5  -7   1       61.89       62.73      2.47 o 
  -4  -7   1       97.44       94.53      3.03 o 
  -3  -7   1      232.50      241.99      5.15 o 
  -2  -7   1       38.99       38.89      1.43 o 
  -1  -7   1      209.92      217.19      5.04 o 
   0  -7   1        0.22        1.13      0.74 o 
   1  -7   1       45.28       47.69      2.91 o 
   2  -7   1        0.18       -0.27      0.58 o 
   3  -7   1        2.41        2.79      1.01 o 
   4  -7   1       10.17       11.34      1.78 o 
   5  -7   1      104.33      112.08      5.32 o 
 -11  -6   1      205.71      232.39     11.47 o 
 -10  -6   1       11.04       13.75      1.84 o 
  -9  -6   1       27.20       25.76      2.22 o 
  -8  -6   1       74.01       80.20      2.56 o 
  -7  -6   1       21.39       16.20      1.12 o 
  -6  -6   1      454.87      427.31      9.53 o 
  -5  -6   1      195.57      192.55      4.98 o 
  -4  -6   1       56.08       53.44      2.41 o 
  -3  -6   1       39.05       43.06      1.29 o 
  -2  -6   1      178.54      169.90      3.78 o 
  -1  -6   1        2.57        2.26      0.34 o 
   1  -6   1        6.73        6.60      0.74 o 
   2  -6   1      252.43      267.91      7.81 o 
   3  -6   1      280.64      284.43      8.52 o 
   4  -6   1      107.51      109.36      4.63 o 
   5  -6   1       28.56       23.04      2.46 o 
   6  -6   1        7.90        5.61      1.65 o 
 -11  -5   1      101.36       98.70      4.56 o 
 -10  -5   1       24.19       29.67      2.51 o 
  -9  -5   1       31.49       35.02      2.35 o 
  -8  -5   1       53.03       57.43      2.02 o 
  -7  -5   1      486.56      454.88      8.90 o 
  -6  -5   1       15.90        9.58      0.96 o 
  -5  -5   1       11.25       10.95      0.93 o 
  -4  -5   1       36.12       30.47      1.10 o 
  -3  -5   1      327.65      362.72      7.03 o 
  -2  -5   1      327.21      334.58      7.34 o 
  -1  -5   1     1202.23     1265.91     19.64 o 
   0  -5   1       33.72       37.73      1.66 o 
   1  -5   1        5.07        2.24      1.08 o 
   2  -5   1      104.75      107.46      6.26 o 
   3  -5   1      364.61      384.17      8.68 o 
   4  -5   1        9.44        8.47      1.34 o 
   5  -5   1       18.44       19.63      2.10 o 
   6  -5   1       55.64       53.93      3.44 o 
   7  -5   1       47.39       41.73      4.37 o 
 -11  -4   1        8.70       10.64      2.09 o 
 -10  -4   1        4.82        2.65      1.06 o 
  -9  -4   1        0.42       -0.16      0.62 o 
  -8  -4   1        0.12        1.02      0.49 o 
  -7  -4   1      399.64      360.44      7.22 o 
  -6  -4   1       17.27       27.34      1.53 o 
  -5  -4   1       93.02       83.54      2.52 o 
  -4  -4   1      137.06      184.76      4.48 o 
  -3  -4   1      518.63      553.06     11.72 o 
  -2  -4   1       91.79       86.00      1.94 o 
  -1  -4   1      239.70      258.31      4.33 o 
   0  -4   1      851.90      966.44     22.28 o 
   1  -4   1      360.92      372.72      9.37 o 
   2  -4   1       18.19       15.69      1.08 o 
   3  -4   1      145.75      151.14      3.59 o 
   4  -4   1       57.20       64.02      2.09 o 
   5  -4   1      110.10      115.79      4.34 o 
   6  -4   1       36.38       38.33      3.76 o 
   7  -4   1       54.96       54.35      4.63 o 
   8  -4   1        2.63        2.56      1.94 o 
 -11  -3   1       35.59       37.49      4.01 o 
 -10  -3   1        8.01        6.70      1.38 o 
  -9  -3   1        0.00        1.07      0.76 o 
  -8  -3   1      152.13      162.22      4.19 o 
  -7  -3   1      631.73      620.19     11.51 o 
  -6  -3   1      114.82      113.96      2.55 o 
  -5  -3   1       29.30       33.76      1.37 o 
  -4  -3   1      611.73      618.12     11.96 o 
  -3  -3   1     1282.06     1474.31     29.08 o 
  -2  -3   1      185.31      175.86      3.00 o 
  -1  -3   1      176.54      208.01      3.12 o 
   0  -3   1      414.84      405.54      7.75 o 
   1  -3   1        7.76        8.44      1.03 o 
   2  -3   1      771.81      821.06     15.29 o 
   3  -3   1      611.69      659.70     14.86 o 
   4  -3   1       56.68       61.54      2.07 o 
   5  -3   1      169.67      181.45      4.49 o 
   6  -3   1        1.44        2.13      0.64 o 
   7  -3   1       41.09       43.62      4.32 o 
   8  -3   1       54.78       61.75      5.08 o 
   9  -3   1        2.36        1.80      1.96 o 
 -11  -2   1       33.71       37.72      4.04 o 
 -10  -2   1      160.93      165.25      8.04 o 
  -9  -2   1      251.99      258.17      6.08 o 
  -8  -2   1        2.79        3.29      0.68 o 
  -7  -2   1       20.41       20.35      0.92 o 
  -6  -2   1      363.76      342.46      8.31 o 
  -5  -2   1      183.95      199.70      3.54 o 
  -4  -2   1      640.61      763.76     11.72 o 
  -3  -2   1      214.76      207.79      3.80 o 
  -2  -2   1      153.53      155.14      2.77 o 
  -1  -2   1      587.11      612.10     14.71 o 
   0  -2   1     5160.96     5156.75    115.95 o 
   1  -2   1      224.42      223.88      4.64 o 
   2  -2   1       67.11       68.78      1.64 o 
   3  -2   1       13.52       15.55      1.10 o 
   4  -2   1      308.52      330.98      6.20 o 
   5  -2   1      366.67      377.63      7.92 o 
   6  -2   1      372.96      367.22      8.01 o 
   7  -2   1      198.57      202.15      6.08 o 
   8  -2   1       14.83       14.75      1.68 o 
   9  -2   1        1.21        2.87      1.91 o 
 -11  -1   1       57.27       65.66      5.08 o 
 -10  -1   1       46.18       39.72      3.59 o 
  -9  -1   1        0.58        0.56      0.76 o 
  -8  -1   1       12.92       12.73      1.12 o 
  -7  -1   1       94.06       95.04      2.74 o 
  -6  -1   1     1098.17     1087.80     16.75 o 
  -5  -1   1      581.60      554.84      8.79 o 
  -4  -1   1       31.59       34.63      0.87 o 
  -3  -1   1       31.78       26.58      0.86 o 
  -2  -1   1      333.58      319.76      3.87 o 
  -1  -1   1       93.95      103.90      2.54 o 
   0  -1   1        2.04        3.92      2.10 o 
   1  -1   1     2012.85     2032.21     47.26 o 
   2  -1   1       22.52       20.50      0.70 o 
   3  -1   1      128.77      119.09      2.60 o 
   4  -1   1      140.24      159.12      3.00 o 
   5  -1   1       63.64       58.97      1.81 o 
   6  -1   1      715.41      726.77     16.80 o 
   7  -1   1        9.52       10.31      1.96 o 
   8  -1   1        0.17       -0.13      0.65 o 
   9  -1   1        9.19        7.76      2.69 o 
  10  -1   1        0.17        0.98      1.84 o 
 -10   0   1       85.67       83.74      3.86 o 
  -9   0   1        5.82        5.56      1.18 o 
  -8   0   1      180.51      183.15      5.62 o 
  -7   0   1        1.83        1.55      0.60 o 
  -6   0   1      289.34      291.75      6.10 o 
  -5   0   1      228.66      232.87      4.87 o 
  -4   0   1      863.56      969.82     14.78 o 
  -3   0   1       17.49       24.24      0.63 o 
  -2   0   1      406.78      433.69      3.91 o 
   2   0   1     1783.16     1805.78     39.95 o 
   3   0   1        0.02        0.20      0.13 o 
   4   0   1       44.36       49.35      1.12 o 
   5   0   1        3.99        6.54      0.77 o 
   6   0   1      923.29      941.44     21.16 o 
   7   0   1       15.69       16.78      1.44 o 
   8   0   1       78.22       73.53      3.16 o 
   9   0   1        6.88        6.67      1.28 o 
  10   0   1       18.80       20.56      2.40 o 
 -10   1   1        2.75        2.82      1.26 o 
  -9   1   1       68.54       74.63      3.45 o 
  -8   1   1        7.47        8.68      1.28 o 
  -7   1   1      337.44      323.43      9.99 o 
  -6   1   1       48.88       44.64      2.02 o 
  -5   1   1      912.77      898.32     16.92 o 
  -4   1   1      161.51      141.56      2.76 o 
  -3   1   1      118.30      106.39      1.77 o 
  -2   1   1       13.12       15.36      0.30 o 
  -1   1   1      147.35      155.34      2.27 o 
   1   1   1     1405.61     1491.06    107.11 o 
   2   1   1     1338.96     1392.95     32.25 o 
   3   1   1       36.35       30.65      0.90 o 
   4   1   1      109.50      147.22      2.62 o 
   5   1   1       31.33       33.47      0.97 o 
   6   1   1      261.45      266.88     11.42 o 
   7   1   1       45.56       49.86      2.28 o 
   8   1   1      199.05      205.29      6.11 o 
   9   1   1       24.79       25.85      2.07 o 
  10   1   1        8.73        9.19      1.56 o 
 -10   2   1        6.04        3.55      2.26 o 
  -9   2   1      163.30      166.16      8.67 o 
  -8   2   1      135.43      134.22      4.74 o 
  -7   2   1       46.86       51.38      2.53 o 
  -6   2   1       59.61       57.32      2.80 o 
  -5   2   1       37.46       36.65      1.48 o 
  -4   2   1       38.35       45.07      1.24 o 
  -3   2   1     3457.05     3695.49     64.03 o 
  -2   2   1     1011.21     1048.58     14.80 o 
  -1   2   1        2.93        3.10      0.15 o 
   0   2   1      169.56      183.18      3.29 o 
   1   2   1     2200.93     2114.99     65.78 o 
   2   2   1      437.72      430.33     17.83 o 
   3   2   1     2837.24     3001.49    105.61 o 
   4   2   1       56.93       61.05      1.30 o 
   5   2   1      292.41      314.78      5.72 o 
   6   2   1       38.93       40.25      1.30 o 
   7   2   1      707.55      697.74     13.96 o 
   8   2   1       60.39       67.27      5.46 o 
   9   2   1       10.45       10.99      1.44 o 
  10   2   1       30.48       34.47      3.58 o 
  11   2   1      149.33      168.91      8.70 o 
  -9   3   1        0.14       -0.52      1.55 o 
  -8   3   1      126.36      132.77      7.52 o 
  -7   3   1       13.46       13.49      1.27 o 
  -6   3   1        7.46        5.79      0.89 o 
  -5   3   1       34.83       36.63      1.23 o 
  -4   3   1      194.02      195.38      6.46 o 
  -3   3   1       34.38       37.65      1.03 o 
  -2   3   1       38.62       59.19      1.77 o 
   0   3   1       36.79       33.70      1.12 o 
   1   3   1      211.04      221.29      2.92 o 
   2   3   1      429.62      447.51      7.91 o 
   3   3   1       12.09       11.46      0.58 o 
   4   3   1      521.60      720.79     46.24 o 
   5   3   1       84.40       92.91      1.85 o 
   6   3   1      314.25      342.76      5.70 o 
   7   3   1       43.78       36.56      1.51 o 
   8   3   1        1.34        0.30      0.49 o 
   9   3   1      172.63      176.63      4.61 o 
  10   3   1       21.15       18.91      2.78 o 
  11   3   1        0.05        0.85      1.45 o 
  -8   4   1        0.50        0.06      1.40 o 
  -7   4   1       51.51       50.13      3.23 o 
  -6   4   1        0.12        0.27      0.49 o 
  -5   4   1      172.10      173.62      5.49 o 
  -4   4   1       14.44       17.87      1.02 o 
  -3   4   1     1037.01     1136.29     19.84 o 
  -2   4   1      134.08      146.16      3.18 o 
  -1   4   1        2.45        2.29      0.38 o 
   0   4   1      738.59      746.23     16.69 o 
   1   4   1     2057.51     2208.63     30.17 o 
   2   4   1       87.56      116.87      1.89 o 
   3   4   1      113.12      120.68     11.20 o 
   4   4   1      888.50     1010.44     19.87 o 
   5   4   1      349.26      386.69      6.25 o 
   6   4   1      178.68      153.97      2.89 o 
   7   4   1       18.45       16.55      0.81 o 
   8   4   1      124.12      118.70      3.71 o 
   9   4   1       17.12       16.65      1.76 o 
  10   4   1       34.43       29.60      2.40 o 
  11   4   1       55.16       54.86      4.59 o 
  -8   5   1       40.26       40.01      4.82 o 
  -7   5   1       67.50       66.08      3.93 o 
  -6   5   1        3.61        2.58      1.70 o 
  -5   5   1      423.94      410.76     11.68 o 
  -4   5   1       38.76       39.08      1.21 o 
  -3   5   1       30.94       35.64      1.03 o 
  -2   5   1        9.80       10.24      0.84 o 
  -1   5   1      798.58      797.80     16.82 o 
   0   5   1      631.03      650.40     14.85 o 
   1   5   1      116.15      108.70      2.52 o 
   2   5   1      163.74      209.91      3.19 o 
   3   5   1      226.80      215.19      3.75 o 
   4   5   1       22.54       36.87      1.39 o 
   5   5   1      660.49      651.75     13.29 o 
   6   5   1      329.31      310.78      6.72 o 
   7   5   1        8.01        4.64      0.44 o 
   8   5   1       73.16       68.95      4.49 o 
   9   5   1      227.91      228.91      7.04 o 
  10   5   1        1.48        2.17      0.92 o 
  11   5   1      160.00      160.14      6.07 o 
  -7   6   1       39.79       40.15      3.50 o 
  -6   6   1       29.13       36.70      3.10 o 
  -5   6   1      229.42      220.31      7.57 o 
  -4   6   1        4.29        5.72      1.15 o 
  -3   6   1      125.44      131.04      3.42 o 
  -2   6   1      276.86      296.58      7.14 o 
  -1   6   1      266.69      263.89      6.35 o 
   0   6   1      128.10      119.30      3.62 o 
   1   6   1       73.99       84.48      2.68 o 
   2   6   1       28.64       23.78      1.32 o 
   3   6   1      224.97      209.96      3.74 o 
   4   6   1       63.21       70.87      2.04 o 
   5   6   1      122.82      129.91      3.48 o 
   6   6   1       20.47       19.32      1.22 o 
   7   6   1      111.10       96.18      2.59 o 
   8   6   1       18.65       18.54      1.72 o 
   9   6   1       52.41       53.42      2.87 o 
  10   6   1        7.87        5.92      1.34 o 
  11   6   1        3.99        3.39      1.25 o 
  -6   7   1       38.34       33.09      3.20 o 
  -5   7   1      137.52      145.28      6.00 o 
  -4   7   1       38.16       42.85      2.81 o 
  -3   7   1      105.21      114.79      4.59 o 
  -2   7   1       64.78       69.93      2.58 o 
  -1   7   1      144.05      144.18      4.07 o 
   0   7   1        8.01        8.16      0.98 o 
   1   7   1      531.78      559.90     10.90 o 
   2   7   1       53.95       53.09      1.93 o 
   3   7   1        8.73        7.49      0.91 o 
   4   7   1       92.43       90.81      2.46 o 
   5   7   1      873.70      877.08     15.20 o 
   6   7   1        2.22        1.76      0.52 o 
   7   7   1       65.92       57.40      2.28 o 
   8   7   1       39.09       42.03      2.40 o 
   9   7   1        5.73        6.76      1.27 o 
  10   7   1       57.19       56.38      3.21 o 
  11   7   1      186.33      184.70      9.83 o 
  -5   8   1        1.94        2.58      1.29 o 
  -4   8   1       39.69       42.83      3.19 o 
  -3   8   1       33.99       38.54      2.97 o 
  -2   8   1      149.64      146.44      5.31 o 
  -1   8   1      554.87      555.96     12.62 o 
   0   8   1        1.32        0.82      0.42 o 
   1   8   1        0.37        0.04      0.35 o 
   2   8   1        2.43        1.29      0.65 o 
   3   8   1      301.41      316.05      8.41 o 
   4   8   1      160.63      164.71      5.08 o 
   5   8   1       80.05       81.20      3.15 o 
   6   8   1       35.26       34.11      1.41 o 
   7   8   1      118.85      118.72      3.13 o 
   8   8   1        0.62       -0.31      0.59 o 
   9   8   1      162.57      176.59      8.02 o 
  10   8   1        1.89        0.89      1.65 o 
  -4   9   1      110.75      124.04      5.67 o 
  -3   9   1       56.59       59.91      3.50 o 
  -2   9   1       88.43       86.20      4.03 o 
  -1   9   1        0.81        1.49      0.79 o 
   0   9   1       30.62       32.95      1.51 o 
   1   9   1        9.97        7.61      1.09 o 
   2   9   1      254.03      257.67      7.35 o 
   3   9   1        8.16       12.62      3.35 o 
   4   9   1        8.35        7.61      1.65 o 
   5   9   1        5.35        4.93      0.92 o 
   6   9   1      128.14      128.13      3.27 o 
   7   9   1        0.02        0.56      0.48 o 
   8   9   1       20.38       21.71      1.58 o 
   9   9   1       48.42       57.10      2.51 o 
  10   9   1       58.40       64.26      4.25 o 
  -3  10   1        0.71        1.27      1.22 o 
  -2  10   1       12.45       14.42      2.06 o 
  -1  10   1       12.27       10.58      1.28 o 
   0  10   1       68.69       65.12      2.58 o 
   1  10   1       34.12       32.03      2.20 o 
   2  10   1       30.85       23.72      1.92 o 
   3  10   1       14.72       13.21      3.82 o 
   5  10   1        0.46        1.07      0.80 o 
   6  10   1        1.66        2.14      0.79 o 
   7  10   1       40.13       39.53      2.17 o 
   8  10   1        4.76        3.71      0.85 o 
   9  10   1       40.38       42.20      2.27 o 
  10  10   1      162.27      180.30      7.52 o 
  -2  11   1      119.21      115.37      4.94 o 
  -1  11   1      201.87      218.18      6.13 o 
   0  11   1       17.39       19.92      1.70 o 
   1  11   1       30.18       31.26      2.51 o 
   2  11   1        0.42        1.29      0.75 o 
   3  11   1        5.26        4.03      1.02 o 
   4  11   1       32.66        5.77      4.75 o 
   5  11   1       69.49       77.90      7.40 o 
   6  11   1        0.56        0.89      0.99 o 
   7  11   1       14.64       17.91      1.94 o 
   8  11   1        1.83        0.92      0.97 o 
   9  11   1       30.52       32.13      2.66 o 
   0  12   1        0.99        0.62      1.52 o 
   1  12   1       13.23       10.08      3.16 o 
   2  12   1       16.41       15.08      3.10 o 
   3  12   1       31.07        2.69      4.53 o 
   5  12   1       11.45        7.84      2.17 o 
   6  12   1       20.70       22.42      2.49 o 
   7  12   1       38.51       42.03      2.83 o 
   8  12   1       76.45       86.74      4.18 o 
   3  13   1        2.27        0.30      1.78 o 
   4  13   1       50.10       47.99      4.69 o 
   5  13   1        5.41        4.54      1.28 o 
   6  13   1       19.10       24.39      2.73 o 
  -7 -11   2       12.25       14.64      4.30 o 
  -6 -11   2        0.03        0.01      1.14 o 
  -5 -11   2       23.14       22.47      2.91 o 
  -4 -11   2       15.29       13.27      2.42 o 
  -3 -11   2       79.94       80.83     11.57 o 
  -2 -11   2        3.74        0.91      2.05 o 
  -1 -11   2        1.07        0.59      1.58 o 
   0 -11   2        0.05        0.22      1.81 o 
  -8 -10   2        0.05        1.19      1.51 o 
  -7 -10   2      206.59      221.85      8.76 o 
  -6 -10   2        3.90        2.35      1.36 o 
  -5 -10   2       41.96       45.67      3.43 o 
  -4 -10   2        5.52        5.85      1.67 o 
  -3 -10   2       27.02       27.02      2.36 o 
  -2 -10   2       18.42       14.61      2.72 o 
  -1 -10   2      245.14      250.36     10.80 o 
   0 -10   2        1.97        1.55      1.01 o 
   1 -10   2        9.00        9.28      1.77 o 
   2 -10   2        0.37        0.36      1.67 o 
  -9  -9   2        0.19        1.61      1.56 o 
  -8  -9   2        7.88       10.84      1.96 o 
  -7  -9   2       43.93       44.35      3.33 o 
  -6  -9   2       65.11       68.91      2.81 o 
  -5  -9   2       13.26       14.09      1.33 o 
  -4  -9   2      172.42      179.17      5.22 o 
  -3  -9   2        0.48        1.31      1.27 o 
  -2  -9   2        0.03        0.43      0.58 o 
  -1  -9   2        0.00        0.68      0.52 o 
   0  -9   2       24.19       24.79      1.71 o 
   1  -9   2        0.43        0.09      0.63 o 
   2  -9   2       12.82       13.23      1.99 o 
   3  -9   2       53.54       53.88      3.66 o 
 -10  -8   2        4.50        7.36      2.55 o 
  -9  -8   2       85.15       92.02      6.34 o 
  -8  -8   2        8.97       11.05      1.84 o 
  -7  -8   2       14.93       19.16      1.50 o 
  -6  -8   2      224.59      223.61      6.01 o 
  -5  -8   2       42.45       46.03      2.08 o 
  -4  -8   2      330.48      329.00      8.08 o 
  -3  -8   2       17.39       17.20      2.45 o 
  -2  -8   2      128.41      128.06      3.59 o 
   0  -8   2      105.48      115.01      3.51 o 
   1  -8   2       63.59       71.62      3.38 o 
   3  -8   2       11.70       12.41      3.11 o 
   4  -8   2       32.29       36.50      3.21 o 
 -10  -7   2      202.46      194.97     10.08 o 
  -9  -7   2       18.36       17.49      2.95 o 
  -8  -7   2       38.71       35.23      1.72 o 
  -7  -7   2       61.93       62.46      2.51 o 
  -6  -7   2      138.52      138.40      4.95 o 
  -5  -7   2      313.26      317.13      7.64 o 
  -4  -7   2       95.76      100.88      4.49 o 
  -3  -7   2      674.43      670.29     12.81 o 
  -2  -7   2        4.85        4.76      0.91 o 
  -1  -7   2       27.58       27.70      1.33 o 
   0  -7   2       19.54       19.36      1.54 o 
   1  -7   2       64.90       68.86      3.11 o 
   2  -7   2        9.53       10.65      1.65 o 
   3  -7   2      491.40      520.18     14.35 o 
   4  -7   2        0.09        0.80      0.95 o 
   5  -7   2        0.93        1.94      1.33 o 
 -11  -6   2       46.53       50.89      5.08 o 
 -10  -6   2        5.33        6.94      2.30 o 
  -9  -6   2       21.08       14.34      2.58 o 
  -8  -6   2      131.80      119.50      4.12 o 
  -7  -6   2        3.77        2.72      1.29 o 
  -6  -6   2       74.73       75.29      2.62 o 
  -5  -6   2       72.48       66.07      2.81 o 
  -4  -6   2       39.79       50.19      1.91 o 
  -3  -6   2       42.96       46.15      2.07 o 
  -2  -6   2       50.72       48.50      1.71 o 
  -1  -6   2      130.00      138.38      3.46 o 
   1  -6   2        6.82        7.43      1.08 o 
   2  -6   2       10.90       11.09      1.39 o 
   3  -6   2        1.85        1.33      0.83 o 
   4  -6   2        6.00        6.13      1.37 o 
   5  -6   2      166.27      162.37      6.51 o 
   6  -6   2       62.08       62.24      4.01 o 
 -11  -5   2       76.93       76.58      6.02 o 
 -10  -5   2       36.88       35.04      2.68 o 
  -9  -5   2      154.66      147.53      6.80 o 
  -8  -5   2        3.73        4.17      0.72 o 
  -7  -5   2        9.77       14.84      1.09 o 
  -6  -5   2      304.01      284.39      9.02 o 
  -5  -5   2      209.01      206.06      5.17 o 
  -4  -5   2       58.27       59.75      2.02 o 
  -3  -5   2      484.03      500.30      8.90 o 
  -2  -5   2       99.50       91.41      2.25 o 
  -1  -5   2        4.52        4.41      0.51 o 
   0  -5   2      131.21      128.48      3.92 o 
   2  -5   2        3.40        4.03      1.76 o 
   3  -5   2       85.46       91.07      3.29 o 
   4  -5   2       94.64       93.30      4.07 o 
   5  -5   2       12.83       12.57      1.84 o 
   6  -5   2       33.20       30.76      3.84 o 
   7  -5   2       12.60       11.54      3.01 o 
 -11  -4   2       88.26       86.19      4.24 o 
 -10  -4   2       33.94       32.26      2.56 o 
  -9  -4   2        0.98        0.93      0.72 o 
  -8  -4   2      114.40      107.76      3.04 o 
  -7  -4   2        1.20        1.35      0.46 o 
  -6  -4   2        6.48        3.23      0.55 o 
  -5  -4   2      382.71      391.79     10.89 o 
  -4  -4   2      220.86      233.12      5.49 o 
  -3  -4   2        1.15        4.47      0.32 o 
  -2  -4   2        0.80        0.77      0.24 o 
  -1  -4   2     1091.02     1094.23     24.68 o 
   0  -4   2       45.55       59.41      2.12 o 
   2  -4   2        4.75        5.72      0.86 o 
   3  -4   2      263.22      282.42     10.88 o 
   4  -4   2        0.36        0.25      0.38 o 
   5  -4   2      327.60      333.78      7.47 o 
   6  -4   2      113.53      123.42      5.27 o 
   7  -4   2       47.88       40.36      4.32 o 
 -11  -3   2       13.03       14.14      1.96 o 
 -10  -3   2      172.72      172.67      6.06 o 
  -9  -3   2       15.26       18.56      1.85 o 
  -8  -3   2       33.74       33.99      1.68 o 
  -7  -3   2        2.05        0.26      0.48 o 
  -6  -3   2     1440.22     1407.41     25.03 o 
  -5  -3   2       43.84       35.11      1.59 o 
  -4  -3   2        0.84        0.36      0.15 o 
  -3  -3   2      482.00      524.97     10.56 o 
  -2  -3   2      277.99      280.55      7.47 o 
  -1  -3   2      242.74      299.18      7.63 o 
   0  -3   2     1409.16     1482.54     49.28 o 
   2  -3   2        0.65        0.39      0.38 o 
   3  -3   2       59.40       56.92      2.25 o 
   4  -3   2       74.88       76.99      3.25 o 
   5  -3   2        3.68        5.36      0.93 o 
   6  -3   2        7.24        8.12      1.01 o 
   7  -3   2        0.18       -0.43      1.07 o 
   8  -3   2       36.73       34.13      4.04 o 
 -11  -2   2       49.82       51.00      4.52 o 
 -10  -2   2        9.79       10.29      1.57 o 
  -9  -2   2       24.67       25.60      2.08 o 
  -8  -2   2       66.95       67.56      2.19 o 
  -7  -2   2        0.32        1.33      0.43 o 
  -6  -2   2        0.59        2.55      1.84 o 
  -5  -2   2       42.31       43.41      3.87 o 
  -4  -2   2        7.57        6.68      0.40 o 
  -3  -2   2      285.28      301.57      6.47 o 
  -2  -2   2      209.71      213.68      4.54 o 
  -1  -2   2      164.20      161.38      4.76 o 
   0  -2   2     1666.94     1776.05     40.62 o 
   1  -2   2     1078.46     1245.87     28.11 o 
   3  -2   2      267.40      275.24      6.72 o 
   4  -2   2      186.00      189.19      5.26 o 
   5  -2   2      111.76      113.60      3.17 o 
   6  -2   2      236.93      233.18      6.54 o 
   7  -2   2      321.75      325.07      8.82 o 
   8  -2   2       65.78       70.55      3.33 o 
   9  -2   2       58.47       58.03      5.23 o 
 -11  -1   2       73.88       73.58      5.37 o 
 -10  -1   2       84.78       90.09      5.52 o 
  -9  -1   2      151.26      146.10      4.59 o 
  -8  -1   2        0.02        0.19      0.48 o 
  -7  -1   2       50.11       52.25      1.54 o 
  -6  -1   2     1606.10     1596.86     24.24 o 
  -5  -1   2      100.41       93.42      2.45 o 
  -4  -1   2       37.27       40.73      1.05 o 
  -3  -1   2     1188.66     1296.56     17.71 o 
  -2  -1   2       12.07       11.99      0.47 o 
  -1  -1   2       54.14       48.04      0.87 o 
   0  -1   2    15780.70    13337.08    483.41 o 
   1  -1   2       26.18       25.93      1.09 o 
   2  -1   2      441.02      429.25     15.34 o 
   3  -1   2      900.16      861.68     25.04 o 
   4  -1   2      191.41      196.45      5.24 o 
   5  -1   2        1.71        1.77      0.53 o 
   6  -1   2       67.59       69.07      3.32 o 
   7  -1   2      178.33      173.92      6.84 o 
   8  -1   2       10.97        8.35      1.32 o 
   9  -1   2       35.16       40.83      2.69 o 
  10  -1   2       10.11        8.02      2.84 o 
 -10   0   2       10.54       10.22      2.20 o 
  -9   0   2       40.15       41.85      2.42 o 
  -8   0   2      337.08      321.50      8.57 o 
  -7   0   2      178.29      175.97      4.26 o 
  -6   0   2      281.06      292.14      5.14 o 
  -5   0   2       29.35       24.36      1.24 o 
  -4   0   2       27.85       25.10      0.71 o 
  -3   0   2     1815.92     1971.08     21.38 o 
  -2   0   2     2963.71     2978.90     28.56 o 
  -1   0   2      108.20      101.87      2.04 o 
   0   0   2      330.00      359.96      7.18 o 
   1   0   2    13506.21    11190.35    492.60 o 
   2   0   2     1311.37     1362.56     45.41 o 
   3   0   2       65.16       77.10      3.33 o 
   4   0   2      287.25      284.25      8.01 o 
   5   0   2       10.06        9.05      0.62 o 
   6   0   2        0.66        0.80      0.53 o 
   7   0   2      966.99      962.80     22.02 o 
   8   0   2       33.45       34.94      2.18 o 
   9   0   2        0.92        0.54      0.88 o 
  10   0   2       35.20       33.52      2.68 o 
 -10   1   2        0.84        1.14      1.12 o 
  -9   1   2      198.15      205.53      7.78 o 
  -8   1   2      131.15      134.67      4.58 o 
  -7   1   2      101.97      102.39      3.60 o 
  -6   1   2      288.46      291.39      7.46 o 
  -5   1   2       10.81       10.42      0.67 o 
  -4   1   2      164.03      181.73      2.72 o 
  -3   1   2     1397.03     1560.49     19.45 o 
  -2   1   2      471.96      491.45      4.66 o 
  -1   1   2       64.91       61.28      0.80 o 
   0   1   2      933.47      994.24     18.78 o 
   2   1   2       73.02       67.20      2.33 o 
   3   1   2        2.99        5.05      1.32 o 
   4   1   2      109.13      110.58      3.53 o 
   5   1   2        4.67        5.32      0.43 o 
   6   1   2       80.70       84.37      2.95 o 
   7   1   2      157.19      156.30      4.82 o 
   8   1   2       20.10       20.81      1.75 o 
   9   1   2       65.02       66.53      3.21 o 
  10   1   2       22.68       23.33      2.26 o 
 -10   2   2        2.34        2.69      2.07 o 
  -9   2   2        4.24        3.44      1.13 o 
  -8   2   2        0.46        0.80      0.84 o 
  -7   2   2      150.07      164.29      5.06 o 
  -6   2   2       45.68       42.22      2.06 o 
  -5   2   2      281.65      282.71      5.18 o 
  -4   2   2       32.69       34.75      1.07 o 
  -3   2   2      251.93      235.55      3.62 o 
  -2   2   2      219.03      258.03      3.85 o 
  -1   2   2      321.80      320.95      4.20 o 
   0   2   2      205.21      190.80      3.00 o 
   2   2   2       58.56       58.12      1.18 o 
   3   2   2      950.92     1037.33     39.15 o 
   4   2   2       13.12       14.84      0.89 o 
   5   2   2       83.01       68.09      1.96 o 
   6   2   2        0.01       -0.02      0.24 o 
   7   2   2       95.42      101.09      4.97 o 
   8   2   2        0.21        0.07      0.54 o 
   9   2   2      126.49      128.88      4.66 o 
  10   2   2       26.76       27.98      3.32 o 
  -9   3   2      110.63      116.82      7.26 o 
  -8   3   2      203.33      224.68     10.41 o 
  -7   3   2       32.90       28.08      1.68 o 
  -6   3   2      290.44      274.05      5.27 o 
  -5   3   2        0.17        0.10      0.26 o 
  -4   3   2      106.38      102.16      2.24 o 
  -3   3   2       10.06       11.79      0.93 o 
  -2   3   2     1414.22     1547.22     23.94 o 
  -1   3   2      230.39      233.81      4.14 o 
   0   3   2     2274.28     1191.56     53.35 o 
   2   3   2      244.32      261.54      5.75 o 
   3   3   2      276.19      274.63      7.06 o 
   4   3   2       73.68       66.61      2.18 o 
   5   3   2      153.31      164.75      4.52 o 
   6   3   2      337.67      309.21      6.35 o 
   7   3   2      120.47      108.64      2.98 o 
   8   3   2       27.36       26.46      2.59 o 
   9   3   2      191.23      194.72      6.04 o 
  10   3   2        4.69        5.20      1.77 o 
  -9   4   2       16.78       20.67      3.71 o 
  -8   4   2       66.49       71.29      4.15 o 
  -7   4   2       16.39       15.70      2.04 o 
  -6   4   2        1.37        0.78      0.41 o 
  -5   4   2       37.31       44.69      1.42 o 
  -4   4   2       69.79       74.73      3.23 o 
  -3   4   2       42.55       43.44      1.57 o 
  -2   4   2      404.87      408.07     10.22 o 
  -1   4   2       34.56       27.55      1.08 o 
   0   4   2        0.52        2.77      0.41 o 
   1   4   2        1.65        0.42      0.16 o 
   2   4   2        1.03        6.32      0.44 o 
   3   4   2      224.61      220.50      5.33 o 
   4   4   2      600.83      616.13     12.10 o 
   5   4   2       14.46       16.16      1.02 o 
   6   4   2      125.99      130.28      3.16 o 
   7   4   2        0.01        0.06      0.35 o 
   8   4   2       17.70       10.64      1.00 o 
   9   4   2       17.97       14.34      1.64 o 
  10   4   2      106.09       97.98      5.89 o 
  11   4   2        1.36        1.98      1.62 o 
  -8   5   2       47.04       42.41      3.61 o 
  -7   5   2       59.19       63.65      3.80 o 
  -6   5   2       12.00       10.91      1.72 o 
  -5   5   2      265.83      258.94      7.62 o 
  -4   5   2       34.59       31.56      1.42 o 
  -3   5   2       84.13       83.04      2.39 o 
  -2   5   2        4.00        6.21      0.68 o 
  -1   5   2       48.55       56.62      1.87 o 
   0   5   2        2.11        3.30      0.80 o 
   2   5   2       34.76       43.10      1.05 o 
   3   5   2      140.92      147.51      3.25 o 
   4   5   2        3.78        3.12      0.45 o 
   5   5   2        4.04        6.10      1.29 o 
   6   5   2        1.48        0.31      0.22 o 
   7   5   2      552.93      515.19     10.91 o 
   8   5   2        8.93       10.35      2.78 o 
   9   5   2       38.16       36.59      2.42 o 
  10   5   2        0.36       -0.44      0.77 o 
  11   5   2        0.19        0.25      1.35 o 
  -7   6   2        6.10        6.99      1.77 o 
  -6   6   2       11.35       14.54      2.11 o 
  -5   6   2        0.00        0.46      0.75 o 
  -4   6   2       70.35       69.64      2.40 o 
  -3   6   2        0.54        0.50      0.38 o 
  -2   6   2      570.68      583.36     12.83 o 
  -1   6   2       34.38       33.52      1.45 o 
   0   6   2        7.16        2.17      0.64 o 
   2   6   2      151.43       69.74      5.07 o 
   3   6   2       15.41       11.44      0.57 o 
   4   6   2      268.38      253.26      4.43 o 
   5   6   2      147.40      148.58      3.81 o 
   6   6   2      257.50      271.04      6.89 o 
   7   6   2      192.39      177.90      5.39 o 
   8   6   2       14.58       21.28      1.83 o 
   9   6   2        0.08       -0.04      0.62 o 
  10   6   2        0.37       -0.62      0.72 o 
  11   6   2      315.55      327.88     14.29 o 
  -6   7   2       10.11        9.84      1.92 o 
  -5   7   2        0.34        1.16      0.97 o 
  -4   7   2      208.36      218.45      7.35 o 
  -3   7   2      376.92      387.01      8.33 o 
  -2   7   2       91.23       91.97      3.09 o 
  -1   7   2      359.52      367.10      8.58 o 
   0   7   2      288.47      292.94      6.22 o 
   1   7   2      238.66      256.14     12.58 o 
   3   7   2      637.32      635.14     11.94 o 
   4   7   2       47.41       49.34      1.30 o 
   5   7   2      708.73      687.29     17.92 o 
   6   7   2      317.68      336.35      7.64 o 
   7   7   2      472.02      430.28     10.88 o 
   8   7   2       26.13       26.70      4.31 o 
   9   7   2        3.90        2.02      0.91 o 
  10   7   2        0.07        0.26      0.83 o 
  11   7   2        4.79        5.46      2.04 o 
  -5   8   2       81.66       92.14      5.78 o 
  -4   8   2        4.27        4.06      1.20 o 
  -3   8   2        1.77        1.78      0.94 o 
  -2   8   2      162.41      173.16      5.02 o 
  -1   8   2        2.16        2.39      0.65 o 
   0   8   2       20.93       19.40      1.23 o 
   1   8   2      234.83      230.22      6.43 o 
   2   8   2       46.26       55.25      2.36 o 
   3   8   2        2.48        3.89      0.52 o 
   4   8   2      348.11      342.74      7.04 o 
   5   8   2      223.06      221.19      4.97 o 
   6   8   2       64.64       63.42      2.01 o 
   7   8   2       38.43       38.33      2.13 o 
   8   8   2       43.38       45.42      2.53 o 
   9   8   2       25.40       24.78      2.21 o 
  10   8   2      163.78      181.64      6.42 o 
  -4   9   2       45.95       47.56      3.41 o 
  -3   9   2       64.30       65.62      3.69 o 
  -2   9   2      318.92      311.51      9.45 o 
  -1   9   2      217.89      220.88      6.01 o 
   0   9   2       83.21       83.91      2.51 o 
   1   9   2        0.63        0.58      0.47 o 
   2   9   2      148.09      140.83      4.62 o 
   3   9   2       80.99       75.20      3.06 o 
   5   9   2       32.26       33.54      1.72 o 
   6   9   2       31.28       32.70      1.43 o 
   7   9   2        1.41        1.28      0.67 o 
   8   9   2      186.04      179.15      4.79 o 
   9   9   2        0.29        0.11      0.99 o 
  10   9   2       19.98       26.49      2.50 o 
  -3  10   2        9.18        8.31      1.68 o 
  -2  10   2        5.43        4.96      1.32 o 
  -1  10   2        0.52        1.94      0.88 o 
   0  10   2       85.23       85.33      3.19 o 
   1  10   2        1.22        0.91      0.81 o 
   2  10   2       85.74       82.14      3.42 o 
   3  10   2        7.88        4.62      1.73 o 
   5  10   2      109.03      107.70      4.16 o 
   6  10   2       47.47       51.17      1.90 o 
   7  10   2       10.57        9.64      1.07 o 
   8  10   2       28.17       30.68      1.87 o 
   9  10   2        3.36        4.76      1.04 o 
  10  10   2      255.27      270.33      7.81 o 
  -2  11   2      111.17      105.94      9.09 o 
  -1  11   2       72.37       65.30      6.97 o 
   0  11   2       22.39       26.31      3.90 o 
   1  11   2        4.58        4.46      1.06 o 
   2  11   2        0.03        0.64      1.10 o 
   3  11   2        8.33        8.59      3.30 o 
   5  11   2      129.17       56.01      7.24 o 
   6  11   2       67.16       74.85      3.14 o 
   7  11   2        4.71        4.29      1.16 o 
   8  11   2       12.05       13.23      1.37 o 
   9  11   2       61.55       68.69      2.86 o 
  -1  12   2       25.18       29.06      3.59 o 
   0  12   2       98.72      109.30      4.99 o 
   1  12   2       15.90       16.91      2.27 o 
   2  12   2        2.34        2.42      0.99 o 
   3  12   2        7.87        5.71      1.24 o 
   4  12   2       33.49       24.63     13.76 o 
   5  12   2       68.15       60.27     12.92 o 
   6  12   2        6.29        6.50      1.60 o 
   7  12   2       78.52       91.62      4.16 o 
   8  12   2        5.75        6.53      1.50 o 
   9  12   2        0.41        0.13      1.43 o 
   1  13   2        7.53       10.88      2.56 o 
   2  13   2       70.87       78.22      5.78 o 
   3  13   2        8.71       11.05      1.79 o 
   5  13   2       42.60       45.07      5.22 o 
   6  13   2        0.05       -0.05      0.97 o 
   7  13   2        0.78       -0.02      1.03 o 
  -6 -11   3       30.27       32.97      6.10 o 
  -5 -11   3        1.16       -0.13      1.30 o 
  -4 -11   3       18.66       20.10      3.52 o 
  -3 -11   3        1.40       -0.96      1.42 o 
  -8 -10   3        5.72        7.73      3.36 o 
  -7 -10   3        7.78        8.92      3.55 o 
  -6 -10   3        0.13        1.54      1.40 o 
  -5 -10   3       22.12       27.07      3.05 o 
  -4 -10   3       33.30       35.72      3.44 o 
  -3 -10   3        7.01        6.20      2.03 o 
  -2 -10   3        5.88        4.93      1.76 o 
  -1 -10   3      128.47       79.07      9.76 o 
   0 -10   3        0.13       -0.16      1.32 o 
  -9  -9   3       27.97       31.90      4.40 o 
  -8  -9   3       45.89       46.62      3.67 o 
  -7  -9   3        2.07        0.20      1.87 o 
  -6  -9   3       89.89       86.76      4.85 o 
  -5  -9   3        6.72        6.03      1.57 o 
  -4  -9   3       29.45       33.05      3.03 o 
  -3  -9   3       55.43       59.30      3.91 o 
  -2  -9   3       23.00       24.78      1.97 o 
  -1  -9   3        0.04        0.19      0.71 o 
   0  -9   3        0.76        1.01      0.75 o 
   1  -9   3        5.87        7.69      1.24 o 
   2  -9   3      244.40      269.82     17.55 o 
  -9  -8   3      165.38      162.56      9.04 o 
  -8  -8   3        6.20        3.19      1.67 o 
  -7  -8   3       38.28       36.62      3.02 o 
  -6  -8   3        4.51        4.04      1.33 o 
  -5  -8   3       55.49       57.62      3.57 o 
  -4  -8   3      411.16      415.62     10.42 o 
  -3  -8   3      240.85      234.81      6.46 o 
  -2  -8   3        6.03        7.81      1.01 o 
  -1  -8   3        0.44        0.59      0.48 o 
   0  -8   3      122.92      133.77      3.98 o 
   1  -8   3        0.86        1.21      0.82 o 
   2  -8   3       39.18       47.03      2.99 o 
   3  -8   3       37.95       38.99      3.70 o 
   4  -8   3        0.40       -2.19      3.03 o 
 -10  -7   3       66.77       70.08      5.76 o 
  -9  -7   3       21.83       17.25      3.13 o 
  -8  -7   3       60.99       65.24      3.10 o 
  -7  -7   3       52.23       47.49      3.15 o 
  -6  -7   3       20.37       20.69      1.41 o 
  -5  -7   3       31.67       33.81      1.65 o 
  -4  -7   3       99.70       98.80      3.13 o 
  -3  -7   3       19.39       19.98      2.08 o 
  -2  -7   3        0.01        0.33      0.62 o 
  -1  -7   3       99.68      107.26      3.11 o 
   0  -7   3       59.02       58.78      2.69 o 
   1  -7   3       66.15       65.94      3.07 o 
   2  -7   3      182.05      186.54      9.68 o 
   3  -7   3       89.13       98.86      5.63 o 
   4  -7   3        0.06        0.01      0.93 o 
   5  -7   3        6.95       -1.69      2.40 o 
 -10  -6   3      303.16      320.96     14.12 o 
  -9  -6   3        7.00        7.21      2.10 o 
  -8  -6   3       89.72       90.20      3.60 o 
  -7  -6   3       91.43       81.63      3.17 o 
  -6  -6   3        0.95        1.45      0.64 o 
  -5  -6   3      206.69      197.95      5.11 o 
  -4  -6   3      397.78      395.64      9.03 o 
  -3  -6   3        2.36        3.51      0.44 o 
  -2  -6   3       70.08       68.35      3.83 o 
  -1  -6   3        0.72        0.96      0.39 o 
   0  -6   3       14.77       13.89      7.48 o 
   2  -6   3       93.97       95.48      3.91 o 
   3  -6   3        8.77       10.11      1.57 o 
   4  -6   3        0.80       -0.43      0.73 o 
   5  -6   3       57.28       58.73      3.72 o 
 -11  -5   3        0.18        0.13      1.82 o 
 -10  -5   3       74.45       74.65      5.60 o 
  -9  -5   3        7.00        6.72      1.17 o 
  -8  -5   3       27.81       26.60      1.86 o 
  -7  -5   3      274.11      249.61     10.48 o 
  -6  -5   3      512.85      486.59     10.64 o 
  -5  -5   3       19.47       17.36      1.10 o 
  -4  -5   3       98.23      100.77      3.24 o 
  -3  -5   3       75.49       77.70      1.88 o 
  -2  -5   3       59.47       65.68      2.14 o 
  -1  -5   3      169.79      188.82      4.31 o 
   0  -5   3     1466.71     1517.93     34.87 o 
   2  -5   3       13.96       16.78      1.56 o 
   3  -5   3       11.21       10.90      1.26 o 
   4  -5   3      190.01      210.88      7.14 o 
   5  -5   3       25.99       30.63      2.72 o 
 -11  -4   3       24.19       20.81      3.61 o 
 -10  -4   3        0.81       -0.55      1.20 o 
  -9  -4   3       92.63       82.95      5.00 o 
  -8  -4   3        0.62        0.94      0.63 o 
  -7  -4   3      102.86       89.32      3.25 o 
  -6  -4   3       20.40       21.77      1.48 o 
  -5  -4   3      138.32      146.29      9.11 o 
  -4  -4   3        9.68       10.81      0.76 o 
  -3  -4   3        5.45       11.85      0.75 o 
  -2  -4   3       36.67       38.77      1.81 o 
  -1  -4   3       43.46       32.46      1.47 o 
   0  -4   3       10.16       12.41      1.38 o 
   2  -4   3        3.28        3.09      0.71 o 
   3  -4   3        1.60        1.20      0.57 o 
   4  -4   3        0.26        0.38      0.60 o 
   5  -4   3       88.95       92.79      3.02 o 
   6  -4   3       91.03       89.09      5.88 o 
   7  -4   3       40.61       42.00      4.50 o 
 -11  -3   3        0.36        0.13      1.72 o 
 -10  -3   3      234.99      237.43     11.01 o 
  -9  -3   3       15.94       19.18      1.36 o 
  -8  -3   3       80.13       76.77      2.51 o 
  -7  -3   3       61.44       68.35      2.22 o 
  -6  -3   3     1282.46     1214.43     26.45 o 
  -5  -3   3       25.50       20.81      0.84 o 
  -4  -3   3      287.56      314.48      6.93 o 
  -3  -3   3      167.29      172.54      6.03 o 
  -2  -3   3      715.54      735.08     15.19 o 
  -1  -3   3       33.32       39.78      1.34 o 
   0  -3   3     2289.54     2474.05     55.08 o 
   1  -3   3      169.07      177.64      4.49 o 
   2  -3   3       40.69       38.20      1.86 o 
   3  -3   3      326.39      319.99      9.54 o 
   4  -3   3      418.98      436.30     13.31 o 
   5  -3   3        3.53        3.72      0.75 o 
   6  -3   3       56.49       54.29      2.58 o 
   7  -3   3        0.16        1.04      1.45 o 
   8  -3   3       15.64       17.22      3.29 o 
 -10  -2   3        6.66        6.91      2.04 o 
  -9  -2   3       12.27       14.42      1.20 o 
  -8  -2   3      282.65      278.46      6.08 o 
  -7  -2   3       43.27       39.72      1.92 o 
  -6  -2   3      191.71      179.26      4.09 o 
  -5  -2   3      163.75      167.59      4.59 o 
  -4  -2   3      235.01      232.98      4.66 o 
  -3  -2   3      177.02      206.22      6.44 o 
  -2  -2   3      198.05      199.25      4.24 o 
  -1  -2   3       52.43       59.54      1.32 o 
   0  -2   3      182.07      182.34      3.63 o 
   2  -2   3      271.67      277.16     10.76 o 
   3  -2   3       18.06       23.55      2.20 o 
   4  -2   3        3.99        2.63      0.64 o 
   5  -2   3        4.22        3.84      1.26 o 
   6  -2   3      572.09      587.09     14.71 o 
   7  -2   3       43.23       41.79      2.39 o 
   8  -2   3       78.56       79.86      3.63 o 
   9  -2   3        0.28        0.32      1.82 o 
  -9  -1   3      188.44      187.31      7.64 o 
  -8  -1   3       75.37       70.55      2.32 o 
  -7  -1   3      111.54      112.36      2.98 o 
  -6  -1   3      319.33      328.68      9.01 o 
  -5  -1   3     1239.99     1235.48     21.66 o 
  -4  -1   3      279.40      325.06      6.40 o 
  -3  -1   3      416.10      457.21      6.60 o 
  -2  -1   3        5.01        4.88      0.63 o 
  -1  -1   3      229.72      207.26      5.76 o 
   0  -1   3       77.73       84.00      2.60 o 
   1  -1   3      493.53      526.61      9.28 o 
   2  -1   3       33.69       30.76      2.13 o 
   3  -1   3       10.43       12.31      6.77 o 
   4  -1   3       71.64       66.88      5.91 o 
   5  -1   3      303.90      300.37     10.69 o 
   6  -1   3       82.75       80.60      3.08 o 
   7  -1   3       79.48       78.48      4.29 o 
   8  -1   3       15.59       16.89      1.77 o 
   9  -1   3        1.77        0.69      1.05 o 
  -9   0   3       10.25        9.34      1.94 o 
  -8   0   3        7.78        6.76      1.22 o 
  -7   0   3        6.20        8.31      0.81 o 
  -6   0   3      160.24      161.43      3.71 o 
  -5   0   3      434.10      422.76      8.08 o 
  -4   0   3      343.85      346.70      6.65 o 
  -3   0   3      273.79      320.97      4.83 o 
  -2   0   3      155.64      178.80      2.78 o 
  -1   0   3      619.96      646.49     10.24 o 
   0   0   3     4433.82     4307.82    146.32 o 
   1   0   3     1076.68     1123.30     39.75 o 
   2   0   3      351.05      136.14      7.33 o 
   3   0   3     1131.64      873.81     39.03 o 
   4   0   3        0.69        2.50      0.87 o 
   5   0   3       48.87       45.47      1.48 o 
   6   0   3      233.83      234.74      6.44 o 
   7   0   3      123.60      123.76      4.79 o 
   8   0   3      114.98      114.59      4.33 o 
   9   0   3       97.31      105.26      4.35 o 
  10   0   3        0.87       -0.12      1.10 o 
  -9   1   3      183.09      198.86      8.73 o 
  -8   1   3       11.72       13.93      1.47 o 
  -7   1   3        0.09        0.29      0.48 o 
  -6   1   3     1102.45     1070.52     17.38 o 
  -5   1   3      158.20      149.19      2.46 o 
  -4   1   3       29.29       27.73      0.82 o 
  -3   1   3     1026.09     1210.96     18.75 o 
  -2   1   3      243.60      271.91      3.37 o 
  -1   1   3       23.69       29.26      0.52 o 
   0   1   3     2685.67     2727.54     47.20 o 
   1   1   3        5.64        6.38      0.45 o 
   2   1   3        0.89       -0.06      0.22 o 
   3   1   3      100.07       91.03      4.81 o 
   4   1   3      182.25      181.15     11.98 o 
   5   1   3      251.11      260.48      7.88 o 
   6   1   3      195.64      185.22      5.25 o 
   7   1   3        0.54        0.62      1.01 o 
   8   1   3        0.57        1.40      0.74 o 
   9   1   3       37.50       37.52      2.80 o 
  10   1   3       55.48       58.06      3.27 o 
  -9   2   3       15.02       13.70      2.68 o 
  -8   2   3        0.16        0.59      0.71 o 
  -7   2   3      119.77      119.10      3.74 o 
  -6   2   3       31.96       23.85      1.10 o 
  -5   2   3      291.53      295.39      5.40 o 
  -4   2   3       72.23       74.26      1.78 o 
  -3   2   3      158.72      175.67      3.24 o 
  -2   2   3     2136.78     2305.62     28.43 o 
  -1   2   3     1660.64     1692.06     20.62 o 
   0   2   3      363.13      403.97      6.23 o 
   1   2   3      469.03      447.46      7.74 o 
   2   2   3        7.23        7.47      0.29 o 
   3   2   3      642.67      611.31     39.41 o 
   4   2   3     1253.15     1443.72     62.66 o 
   5   2   3      200.49      219.82      7.92 o 
   6   2   3        0.23        0.35      0.49 o 
   7   2   3        5.24        4.30      0.82 o 
   8   2   3       74.05       76.72      5.61 o 
   9   2   3      186.35      193.62      6.22 o 
  10   2   3        9.94       10.51      1.66 o 
  -9   3   3       18.45       19.03      3.23 o 
  -8   3   3       14.80       12.28      2.53 o 
  -7   3   3       54.78       54.63      3.08 o 
  -6   3   3       85.42       99.81      2.52 o 
  -5   3   3        0.65        0.10      0.34 o 
  -4   3   3        1.98        3.29      0.67 o 
  -3   3   3       26.19       35.48      1.28 o 
  -2   3   3      537.92      572.30     10.02 o 
  -1   3   3        8.45        7.81      0.69 o 
   0   3   3      573.32      613.01      9.06 o 
   2   3   3        0.32        1.70      0.43 o 
   3   3   3      140.61      128.42      7.99 o 
   4   3   3      729.91      788.17     28.32 o 
   5   3   3      125.77      147.31      6.05 o 
   6   3   3       44.74       33.82      1.72 o 
   7   3   3      352.39      335.08      7.08 o 
   8   3   3      175.90      171.17      5.31 o 
   9   3   3        1.27        0.71      0.79 o 
  10   3   3        0.64        1.04      1.35 o 
  -9   4   3       18.42       20.62      3.71 o 
  -8   4   3       37.17       38.79      3.18 o 
  -7   4   3      119.00      117.07      5.00 o 
  -6   4   3       79.32       76.79      2.68 o 
  -5   4   3      405.48      361.05      7.85 o 
  -4   4   3      231.93      210.87      4.89 o 
  -3   4   3        7.13        6.35      0.70 o 
  -2   4   3      891.67      959.57     17.37 o 
  -1   4   3      475.70      480.41      9.53 o 
   0   4   3      108.63      134.09      3.13 o 
   1   4   3       16.93        8.38      1.29 o 
   3   4   3      304.89      351.91      7.23 o 
   4   4   3       41.20       47.94      2.49 o 
   5   4   3        0.06        0.09      0.41 o 
   6   4   3       67.70       79.05      2.87 o 
   7   4   3       48.98       43.78      1.71 o 
   8   4   3      158.32      162.81      4.37 o 
   9   4   3        3.75        6.70      1.64 o 
  10   4   3        1.92        1.84      1.45 o 
  -8   5   3       11.74       13.11      2.18 o 
  -7   5   3      156.53      143.65      5.96 o 
  -6   5   3        0.62        1.54      0.94 o 
  -5   5   3       51.07       36.45      1.73 o 
  -4   5   3      168.81      148.44      3.85 o 
  -3   5   3      910.40      890.96     17.00 o 
  -2   5   3      135.91      136.91      4.30 o 
  -1   5   3      136.83      125.75      4.18 o 
   0   5   3      208.47      212.31      5.74 o 
   3   5   3      852.91      811.48     17.69 o 
   4   5   3        4.79        1.99      0.44 o 
   5   5   3       96.67       93.05      6.84 o 
   6   5   3      275.28      293.66      7.58 o 
   7   5   3      601.23      559.02     10.88 o 
   8   5   3        2.38        3.01      0.64 o 
   9   5   3       20.18       19.94      3.30 o 
  10   5   3       13.68       16.06      1.94 o 
  -7   6   3        1.79        3.81      1.44 o 
  -6   6   3       21.13       20.99      2.37 o 
  -5   6   3        0.26        1.59      0.88 o 
  -4   6   3      357.50      335.68      7.46 o 
  -3   6   3       17.89       16.92      1.10 o 
  -2   6   3        6.19        6.21      0.76 o 
  -1   6   3        4.48        5.61      0.84 o 
   0   6   3        5.61        4.89      0.56 o 
   1   6   3        0.09        0.13      0.17 o 
   3   6   3      145.78      164.55      4.32 o 
   4   6   3       18.47       11.95      0.92 o 
   5   6   3      223.51      226.29      6.50 o 
   6   6   3        2.37        2.62      1.40 o 
   7   6   3       24.24       30.32      1.32 o 
   8   6   3       20.56       25.41      1.96 o 
   9   6   3      143.37      145.26      5.19 o 
  10   6   3        7.13        9.86      1.64 o 
  11   6   3       49.66       55.45      4.81 o 
  -6   7   3       44.83       41.76      3.35 o 
  -5   7   3        1.71        1.23      0.91 o 
  -4   7   3       28.33       28.18      1.60 o 
  -3   7   3       55.38       59.06      2.14 o 
  -2   7   3     1135.05     1099.28     23.23 o 
  -1   7   3      634.46      617.64     13.59 o 
   0   7   3       95.95       96.77      3.81 o 
   1   7   3       16.01       17.98      1.40 o 
   3   7   3      266.43      272.62      5.60 o 
   4   7   3     1028.97     1029.32     18.67 o 
   5   7   3       35.92       36.87      1.70 o 
   6   7   3      398.55      398.06      8.85 o 
   7   7   3        1.17        0.89      0.61 o 
   8   7   3      173.78      151.51      5.09 o 
   9   7   3       74.17       72.77      3.82 o 
  10   7   3       11.44        9.96      1.63 o 
  11   7   3        2.43        0.98      1.46 o 
  -6   8   3        1.31        2.75      1.71 o 
  -5   8   3        7.24        8.20      1.77 o 
  -4   8   3        1.69        2.50      1.08 o 
  -3   8   3        5.56        5.71      0.85 o 
  -2   8   3       20.12       18.75      1.43 o 
  -1   8   3        0.73        1.11      0.54 o 
   0   8   3       55.73       51.08      1.99 o 
   1   8   3       23.47       16.76      1.26 o 
   2   8   3        0.38        0.15      0.24 o 
   3   8   3      148.89      128.34      3.09 o 
   4   8   3       65.63       76.17      2.61 o 
   5   8   3       73.38       66.82      2.11 o 
   6   8   3        0.28       -0.08      0.36 o 
   7   8   3        7.09        9.52      1.23 o 
   8   8   3       23.06       25.56      2.01 o 
   9   8   3      169.86      186.92      6.22 o 
  10   8   3      201.70      223.42      7.47 o 
  -5   9   3       17.22       17.75      3.45 o 
  -4   9   3        0.12        0.56      1.05 o 
  -3   9   3      101.81      111.73      4.90 o 
  -2   9   3      358.38      374.05     10.84 o 
  -1   9   3       98.55       93.11      3.19 o 
   0   9   3      129.61      117.46      4.49 o 
   1   9   3       22.28       24.64      1.66 o 
   2   9   3       27.62       19.74      1.52 o 
   3   9   3       81.42       78.81      2.98 o 
   4   9   3      672.25      681.27     13.06 o 
   6   9   3        1.05        0.90      0.46 o 
   7   9   3       31.13       30.05      1.65 o 
   8   9   3        1.53        1.75      0.66 o 
   9   9   3        1.36        1.14      0.88 o 
  10   9   3       63.28       62.38      3.43 o 
  -3  10   3        1.08        1.56      1.65 o 
  -2  10   3       11.64       11.59      2.66 o 
  -1  10   3      163.87      165.96      5.02 o 
   0  10   3        1.65        1.69      0.70 o 
   1  10   3        1.16        1.78      0.67 o 
   2  10   3      104.21       96.93      3.71 o 
   3  10   3       67.79       58.03      2.72 o 
   4  10   3        9.87        6.31      2.53 o 
   5  10   3        4.85        3.46      0.70 o 
   6  10   3       66.36       70.81      2.26 o 
   7  10   3        0.80        0.97      0.58 o 
   8  10   3       68.41       72.88      2.77 o 
   9  10   3       16.60       15.84      1.57 o 
  10  10   3       62.62       65.49      2.96 o 
  -2  11   3        0.12        0.12      1.40 o 
  -1  11   3      103.03      106.76      4.92 o 
   0  11   3       45.41       45.39      2.34 o 
   1  11   3      159.65      162.99      6.27 o 
   2  11   3        3.57        2.74      0.86 o 
   3  11   3       23.76       25.69      2.02 o 
   4  11   3       22.93       20.81      5.73 o 
   6  11   3      105.22      111.93      3.95 o 
   7  11   3       44.20       45.21      3.89 o 
   8  11   3       21.83       26.17      1.77 o 
   9  11   3        0.05        0.17      0.77 o 
   0  12   3        1.88        0.39      1.40 o 
   1  12   3       61.99       63.50      3.48 o 
   2  12   3       26.64       30.28      2.28 o 
   3  12   3        2.71        2.62      0.92 o 
   6  12   3      136.57      153.07      5.54 o 
   7  12   3       10.33       13.43      1.83 o 
   8  12   3       11.29       13.32      1.92 o 
   2  13   3        0.70        0.68      1.59 o 
   3  13   3       10.80       10.10      1.94 o 
   4  13   3        0.12        0.66      1.25 o 
   5  13   3        2.00        2.06      1.03 o 
   6  13   3       40.52       51.02      4.26 o 
   7  13   3       13.85       18.32      2.20 o 
  -7 -10   4        0.03        0.46      2.20 o 
  -6 -10   4        6.53        7.05      2.11 o 
  -5 -10   4        1.31        1.59      1.29 o 
  -4 -10   4        3.57        2.03      1.34 o 
  -3 -10   4       73.65       78.35      4.95 o 
  -2 -10   4        0.40        0.16      1.18 o 
  -8  -9   4       35.01       35.34      3.47 o 
  -7  -9   4        1.81        2.37      2.42 o 
  -6  -9   4       80.10       82.25      4.94 o 
  -5  -9   4       27.88       29.30      3.11 o 
  -4  -9   4       25.81       31.16      3.74 o 
  -3  -9   4       97.99       99.99      5.34 o 
  -2  -9   4       42.60       45.45      3.63 o 
  -1  -9   4        0.24        0.82      1.20 o 
   0  -9   4       19.34       17.55      2.71 o 
   1  -9   4        5.15        5.37      1.42 o 
   2  -9   4        5.62        5.82      2.24 o 
  -9  -8   4       19.06       19.48      3.52 o 
  -8  -8   4      141.05      141.07      8.11 o 
  -7  -8   4       66.41       64.84      4.05 o 
  -6  -8   4        0.09       -0.37      0.82 o 
  -5  -8   4       14.04       13.76      2.09 o 
  -4  -8   4        1.23        1.26      1.02 o 
  -3  -8   4      371.02      384.34     19.86 o 
  -2  -8   4       36.89       32.04      2.97 o 
  -1  -8   4        0.04        0.25      0.57 o 
   0  -8   4        0.36        0.61      0.59 o 
   1  -8   4        0.37        0.14      0.83 o 
   2  -8   4       79.71       88.58      4.33 o 
   3  -8   4      213.36      216.23     17.92 o 
 -10  -7   4       66.75       69.98      5.87 o 
  -9  -7   4       62.80       63.16      3.26 o 
  -8  -7   4        3.72        2.82      1.33 o 
  -7  -7   4       40.15       45.86      5.09 o 
  -6  -7   4       10.94       13.58      2.77 o 
  -5  -7   4       92.13       87.43      4.50 o 
  -4  -7   4      247.85      247.62      8.93 o 
  -3  -7   4       53.55       50.92      2.19 o 
  -2  -7   4       38.78       41.93      1.61 o 
  -1  -7   4      215.90      218.24      5.33 o 
   0  -7   4       13.93       13.21      1.95 o 
   1  -7   4        7.03        6.97      1.48 o 
   2  -7   4       52.56       54.83      3.15 o 
   3  -7   4        1.94        0.75      0.99 o 
   4  -7   4       81.22       87.61      4.62 o 
 -10  -6   4        0.04        1.62      1.72 o 
  -9  -6   4        6.90        6.68      1.33 o 
  -8  -6   4       31.51       32.00      2.24 o 
  -7  -6   4        4.71        2.71      1.40 o 
  -6  -6   4      468.06      454.77     14.34 o 
  -5  -6   4       12.29       11.68      0.95 o 
  -4  -6   4        0.72        0.98      0.44 o 
  -3  -6   4        9.30       10.73      0.74 o 
  -2  -6   4      153.85      152.74      3.56 o 
  -1  -6   4       11.08       11.19      1.02 o 
   0  -6   4        2.32        1.64      0.58 o 
   1  -6   4        0.03       -0.15      0.44 o 
   2  -6   4        6.76        6.19      1.83 o 
   3  -6   4        5.90        3.59      2.03 o 
   4  -6   4       95.11      103.26      8.01 o 
   5  -6   4        2.50        1.91      1.42 o 
 -10  -5   4       30.70       27.82      3.78 o 
  -9  -5   4        5.29        5.28      1.16 o 
  -8  -5   4      113.83      111.67      4.12 o 
  -7  -5   4       22.22       20.93      1.73 o 
  -6  -5   4       61.31       70.15      3.70 o 
  -5  -5   4        1.34        0.80      0.41 o 
  -4  -5   4       92.35       92.08      2.70 o 
  -3  -5   4       12.31       14.31      1.26 o 
  -2  -5   4      199.89      200.37      5.19 o 
  -1  -5   4      389.04      384.70      9.55 o 
   0  -5   4      232.12      237.13      6.60 o 
   3  -5   4       23.87       23.95      2.62 o 
   4  -5   4       30.16       27.54      2.43 o 
   5  -5   4       47.64       48.17      7.36 o 
   6  -5   4      130.11      127.06      7.88 o 
 -11  -4   4       59.57       64.86      5.69 o 
 -10  -4   4        7.93        7.96      2.37 o 
  -9  -4   4       98.74      101.31      3.92 o 
  -8  -4   4        5.32        5.62      1.02 o 
  -7  -4   4      143.42      129.37      4.29 o 
  -6  -4   4      603.25      564.69     13.37 o 
  -5  -4   4      188.31      176.95      4.45 o 
  -4  -4   4      155.34      158.41      3.95 o 
  -3  -4   4      604.07      599.83     12.70 o 
  -2  -4   4       17.45       17.63      1.35 o 
  -1  -4   4        0.18       -0.25      0.26 o 
   0  -4   4        9.21       26.08      4.15 o 
   3  -4   4       41.94       38.61      3.40 o 
   4  -4   4       33.77       34.51      2.67 o 
   5  -4   4       19.06       17.87      2.84 o 
   6  -4   4      114.41      114.03      7.02 o 
   7  -4   4       11.01       10.34      2.90 o 
 -11  -3   4        1.82        2.78      2.11 o 
 -10  -3   4        7.27        5.88      1.98 o 
  -9  -3   4      104.27      103.27      9.48 o 
  -8  -3   4      108.84      103.19      3.76 o 
  -7  -3   4       12.40       11.93      1.67 o 
  -6  -3   4        0.05        0.28      1.10 o 
  -5  -3   4      509.24      506.83      9.55 o 
  -4  -3   4      212.93      223.74      4.32 o 
  -3  -3   4        0.19        0.22      0.19 o 
  -2  -3   4        0.73        3.36      0.60 o 
  -1  -3   4       17.51       18.23      1.27 o 
   0  -3   4      609.42      614.13     70.34 o 
   1  -3   4      878.98      969.94     26.23 o 
   2  -3   4      157.27      161.62      7.33 o 
   4  -3   4        0.77        0.66      0.50 o 
   5  -3   4       35.71       33.17      2.74 o 
   6  -3   4      177.61      178.63      6.19 o 
   7  -3   4      121.11      119.55      7.37 o 
 -11  -2   4       64.22       74.38      5.84 o 
 -10  -2   4       15.92       21.16      3.21 o 
  -9  -2   4      334.63      348.89      9.20 o 
  -8  -2   4       44.32       43.63      2.61 o 
  -7  -2   4        4.49        5.75      0.94 o 
  -6  -2   4       10.66       10.29      1.11 o 
  -5  -2   4      111.59      106.81      3.39 o 
  -4  -2   4      383.58      396.83      9.38 o 
  -3  -2   4      300.25      307.31      5.61 o 
  -2  -2   4      154.48      156.41      4.95 o 
  -1  -2   4       54.32       59.52      1.85 o 
   0  -2   4       59.84       86.55      2.83 o 
   1  -2   4       12.33       10.13      3.26 o 
   2  -2   4      103.92       94.65      4.78 o 
   3  -2   4       10.05       15.16      9.49 o 
   4  -2   4       44.80       42.95      3.24 o 
   5  -2   4       18.80       20.24      2.07 o 
   6  -2   4       33.44       36.21      4.71 o 
   7  -2   4       15.12       14.24      1.60 o 
   8  -2   4       13.89       10.35      2.66 o 
 -10  -1   4       17.44       15.73      2.68 o 
  -9  -1   4      281.29      295.91      8.03 o 
  -8  -1   4       13.95       10.43      1.48 o 
  -7  -1   4      113.37      105.54      3.58 o 
  -6  -1   4        4.61        4.25      0.75 o 
  -5  -1   4      905.35      901.40     19.80 o 
  -4  -1   4       44.78       45.55      1.23 o 
  -3  -1   4     1124.69     1150.26     18.07 o 
  -2  -1   4       11.92       13.93      0.79 o 
  -1  -1   4       24.22       25.62      0.98 o 
   0  -1   4      395.61      414.51     13.85 o 
   1  -1   4     5608.46     5843.69    123.93 o 
   2  -1   4      235.59      129.39      7.86 o 
   4  -1   4       47.35       34.55      4.36 o 
   5  -1   4      158.41      146.55      5.82 o 
   6  -1   4       76.27       74.10      3.03 o 
   7  -1   4      448.44      442.76     11.41 o 
   8  -1   4       27.01       24.28      2.14 o 
   9  -1   4        0.72        0.34      1.10 o 
  -8   0   4      156.22      157.11      4.85 o 
  -7   0   4       85.27       84.63      3.88 o 
  -6   0   4       65.67       74.73      3.68 o 
  -5   0   4      706.53      721.22     13.26 o 
  -4   0   4      207.94      234.98      4.83 o 
  -3   0   4      124.97      145.00      3.28 o 
  -2   0   4       29.91       34.63      0.76 o 
  -1   0   4     1017.81     1030.57     20.60 o 
   0   0   4       40.76       35.52      1.06 o 
   1   0   4       11.55       21.07      0.80 o 
   2   0   4      115.75      148.10      5.47 o 
   3   0   4      425.74      426.05     13.09 o 
   4   0   4        0.29       -0.05      1.16 o 
   5   0   4      117.91      122.53      9.46 o 
   6   0   4       34.67       33.76      1.86 o 
   7   0   4       36.03       35.43      2.17 o 
   8   0   4       12.98       13.65      1.63 o 
   9   0   4      118.08      122.18      5.03 o 
  -7   1   4       22.45       20.46      2.29 o 
  -6   1   4        9.01       11.70      0.89 o 
  -5   1   4      464.11      461.13      7.84 o 
  -4   1   4       59.69       64.14      1.59 o 
  -3   1   4      139.09      134.39      3.17 o 
  -2   1   4     1555.70     1717.01     21.55 o 
  -1   1   4        0.01       -0.13      0.16 o 
   0   1   4      246.84      265.29      5.46 o 
   1   1   4       58.98       73.33      2.93 o 
   3   1   4      122.32      142.72      5.85 o 
   4   1   4       55.40       52.75      7.93 o 
   5   1   4        3.63        4.87      0.80 o 
   7   1   4       28.83       25.14      1.80 o 
   8   1   4      123.53      128.96      4.64 o 
   9   1   4       13.07       11.46      1.64 o 
  10   1   4       20.10       21.10      2.32 o 
  -7   2   4      145.41      132.46      7.57 o 
  -6   2   4        1.44        1.56      0.62 o 
  -5   2   4      326.14      289.45      6.12 o 
  -4   2   4      136.13      139.18      2.80 o 
  -3   2   4      396.05      429.98      7.07 o 
  -2   2   4      550.42      641.26      8.29 o 
  -1   2   4      106.16      113.13      1.62 o 
   0   2   4       17.16       25.53      0.73 o 
   1   2   4     1577.75     1649.79     28.75 o 
   2   2   4       42.24       39.81      1.57 o 
   4   2   4       14.42       13.91      3.79 o 
   5   2   4      177.50      202.77     13.70 o 
   6   2   4        2.34        3.43      3.48 o 
   7   2   4      141.66      137.47      4.71 o 
   8   2   4        0.06        0.67      0.72 o 
   9   2   4       75.92       78.65      5.44 o 
  10   2   4       50.93       51.63      3.11 o 
  -7   3   4       37.91       38.21      2.41 o 
  -6   3   4        4.95        4.25      2.58 o 
  -5   3   4      114.71      110.04      3.81 o 
  -4   3   4      235.61      234.50      6.43 o 
  -3   3   4      226.78      229.85      7.12 o 
  -2   3   4      150.66      144.78      2.35 o 
  -1   3   4      477.57      538.57      9.58 o 
   0   3   4       15.43       20.64      0.78 o 
   1   3   4     1402.57     1479.80     23.48 o 
   2   3   4        2.24        0.28      0.19 o 
   3   3   4      212.66       97.68      7.54 o 
   4   3   4        4.46        4.38      0.72 o 
   5   3   4      171.93      182.92     12.56 o 
   6   3   4       15.08       33.68      9.76 o 
   7   3   4      244.97      223.47      8.79 o 
   8   3   4       61.22       50.38      2.53 o 
   9   3   4       37.13       38.39      2.42 o 
  10   3   4        6.55        4.45      1.72 o 
  -8   4   4        0.18       -0.78      1.56 o 
  -7   4   4       14.18       15.48      1.43 o 
  -6   4   4       47.41       52.62      2.20 o 
  -5   4   4      182.84      150.82      5.36 o 
  -4   4   4       85.74      100.09      3.45 o 
  -3   4   4      192.63      183.80      5.17 o 
  -2   4   4      118.07      109.66      2.14 o 
  -1   4   4        5.87        4.30      1.29 o 
   0   4   4      307.59      274.80      5.87 o 
   1   4   4     1893.77     2101.96     37.50 o 
   3   4   4        0.08       -0.01      0.16 o 
   4   4   4      248.79      255.25     14.91 o 
   5   4   4        0.07        0.82      0.54 o 
   6   4   4       72.20       84.35      3.34 o 
   7   4   4       58.08       47.72      2.28 o 
   8   4   4       65.38       66.24      2.87 o 
   9   4   4        0.10        0.07      0.73 o 
  10   4   4        9.36       10.80      2.29 o 
  -8   5   4        3.08        2.49      2.06 o 
  -7   5   4       75.86       65.19      4.95 o 
  -6   5   4       17.47       13.21      1.55 o 
  -5   5   4      167.12      159.89      4.31 o 
  -4   5   4        0.29        1.42      1.02 o 
  -3   5   4      114.46       98.80      2.39 o 
  -2   5   4      170.13      162.44      3.46 o 
  -1   5   4      145.61      161.46      3.60 o 
   0   5   4        3.31        1.22      0.68 o 
   1   5   4      126.71       28.57      2.72 o 
   2   5   4      473.75      541.88      9.58 o 
   3   5   4      398.61      392.38      9.86 o 
   4   5   4      281.05      311.78      9.16 o 
   5   5   4      245.67      253.59      6.21 o 
   6   5   4      101.64      110.03      4.14 o 
   7   5   4       47.98       40.28      2.10 o 
   8   5   4      293.65      268.77      6.11 o 
   9   5   4       60.58       64.39      4.42 o 
  10   5   4       17.07       16.18      2.71 o 
  -7   6   4       56.02       52.70      5.30 o 
  -6   6   4      134.25      134.32      5.61 o 
  -5   6   4       11.10       18.93      3.37 o 
  -4   6   4       65.43       67.44      3.68 o 
  -3   6   4       54.64       53.75      2.56 o 
  -2   6   4      434.92      431.93     16.41 o 
  -1   6   4     1419.53     1349.70     35.01 o 
   0   6   4      637.39      650.51     12.59 o 
   1   6   4       95.51      123.72      3.18 o 
   2   6   4       13.50       14.03      0.95 o 
   3   6   4       19.46       19.56      0.87 o 
   4   6   4        5.02        4.91      0.44 o 
   5   6   4      594.96      614.90     11.63 o 
   6   6   4       69.85       72.75      2.77 o 
   7   6   4        1.58        0.38      0.63 o 
   8   6   4        4.52        4.37      1.23 o 
   9   6   4      173.16      178.54      5.98 o 
  10   6   4        5.45        7.67      1.52 o 
  -6   7   4      177.14      167.19     10.09 o 
  -5   7   4      132.90      133.14      6.24 o 
  -4   7   4        3.89        4.41      0.80 o 
  -3   7   4       84.92       84.31      3.23 o 
  -2   7   4      246.06      234.52     10.28 o 
  -1   7   4       49.52       44.23      3.62 o 
   0   7   4       10.05        8.70      0.96 o 
   1   7   4       42.93       41.81      1.20 o 
   2   7   4       18.21       14.13      0.72 o 
   3   7   4       83.75       85.06      2.20 o 
   4   7   4     1829.72     1770.10     31.38 o 
   5   7   4      130.46      121.94      3.62 o 
   6   7   4      215.78      223.21     12.35 o 
   7   7   4       26.69       30.15      1.82 o 
   8   7   4      288.22      285.30     13.83 o 
   9   7   4        1.06        0.69      1.04 o 
  10   7   4      193.19      212.50      7.12 o 
  -6   8   4       59.31       62.26      6.10 o 
  -5   8   4       40.14       36.97      4.72 o 
  -4   8   4        9.51        8.34      2.32 o 
  -3   8   4       12.82       12.16      1.31 o 
  -2   8   4      119.41      114.98      6.50 o 
  -1   8   4     1208.78     1205.93     33.53 o 
   0   8   4       20.29       19.89      1.18 o 
   1   8   4        1.01        3.33      0.59 o 
   2   8   4       74.06       72.86      1.94 o 
   3   8   4       16.63       21.34      1.00 o 
   4   8   4       61.27       59.19      1.87 o 
   5   8   4       18.30       20.43      1.15 o 
   6   8   4      114.65      119.42      3.93 o 
   7   8   4       36.32       37.50      2.64 o 
   8   8   4        4.12        4.38      0.99 o 
   9   8   4        3.97        4.55      1.82 o 
  10   8   4       20.42       19.27      2.18 o 
  -4   9   4      102.05      109.16      7.60 o 
  -3   9   4       75.80       66.64      5.33 o 
  -2   9   4       46.83       44.86      4.00 o 
  -1   9   4      155.80      157.97      4.57 o 
   0   9   4       22.00       22.49      1.39 o 
   1   9   4      190.95      167.21      9.74 o 
   2   9   4      157.61      147.39      4.65 o 
   3   9   4       77.98       71.28      2.07 o 
   4   9   4      296.46      273.60      5.80 o 
   6   9   4       28.62       31.63      1.54 o 
   7   9   4       63.15       72.39      2.58 o 
   8   9   4       25.72       27.03      2.09 o 
   9   9   4       83.68       90.51      3.94 o 
  10   9   4       61.92       68.14      4.82 o 
  -3  10   4        8.94        9.12      2.56 o 
  -2  10   4       19.10       17.23      2.64 o 
  -1  10   4       12.21       11.00      1.23 o 
   0  10   4       50.26       49.90      2.25 o 
   1  10   4       10.95       11.01      1.16 o 
   2  10   4       12.87       16.29      1.49 o 
   3  10   4       11.15        5.08      1.66 o 
   4  10   4       12.30        7.27      4.91 o 
   5  10   4        2.45        2.32      0.70 o 
   6  10   4        3.86        2.14      0.92 o 
   7  10   4       55.33       62.64      2.40 o 
   8  10   4        0.72       -0.32      0.55 o 
   9  10   4        3.05        2.96      1.26 o 
  10  10   4        0.30       -0.41      0.69 o 
  -2  11   4        2.84        1.64      1.64 o 
  -1  11   4       92.31       97.23      6.72 o 
   0  11   4       13.68       16.67      1.53 o 
   1  11   4      238.94      254.21      6.74 o 
   2  11   4       22.69       20.06      2.52 o 
   3  11   4       37.67       34.71      3.02 o 
   4  11   4        2.22        1.64      0.73 o 
   6  11   4       17.99       16.99      1.80 o 
   7  11   4      231.75      252.57      8.04 o 
   8  11   4        0.02       -0.61      0.61 o 
   9  11   4        1.30        0.87      1.02 o 
   0  12   4       14.48       14.45      3.11 o 
   1  12   4       52.25       57.48      3.59 o 
   2  12   4       21.63       22.27      1.83 o 
   3  12   4        0.93        1.02      0.75 o 
   5  12   4        2.04        3.03      0.96 o 
   6  12   4       11.37       16.29      3.08 o 
   7  12   4      105.09      107.66      4.55 o 
   8  12   4        0.03        0.37      0.89 o 
   9  12   4        8.99       11.02      2.69 o 
   2  13   4      101.46      117.03      8.82 o 
   3  13   4       86.03       63.42      6.92 o 
   4  13   4       37.30        4.06      2.61 o 
   5  13   4       22.27       19.28      5.89 o 
   6  13   4        0.29        1.45      0.97 o 
   7  13   4        9.06       12.40      2.77 o 
   8  13   4       46.60       50.95      4.87 o 
   3  14   4       75.02       83.63      8.15 o 
  -8  -9   5        0.52        0.72      2.66 o 
  -7  -9   5       23.03       26.01      3.32 o 
  -6  -9   5        0.19        1.10      1.39 o 
  -5  -9   5       43.85       44.82      3.76 o 
  -4  -9   5       94.03       99.96      5.53 o 
  -3  -9   5        6.76        4.87      1.65 o 
  -2  -9   5        8.92       11.67      2.28 o 
  -1  -9   5       70.29       72.80      4.68 o 
  -9  -8   5        3.57        7.36      2.11 o 
  -8  -8   5        9.51       10.86      1.76 o 
  -7  -8   5       43.86       39.48      6.00 o 
  -6  -8   5      274.74      280.38     10.58 o 
  -5  -8   5       16.30       19.49      2.60 o 
  -4  -8   5       46.97       45.51      3.39 o 
  -3  -8   5      103.04      106.16      5.42 o 
  -2  -8   5      126.98      136.54      6.33 o 
  -1  -8   5       89.34       91.88      5.08 o 
   0  -8   5       37.40       39.63      4.08 o 
   1  -8   5        1.08        1.21      0.96 o 
   2  -8   5       31.34       28.04      7.87 o 
  -9  -7   5        9.88        7.57      1.57 o 
  -8  -7   5       15.62       15.84      1.90 o 
  -7  -7   5       25.49       21.67      2.57 o 
  -6  -7   5       16.00       20.71      2.57 o 
  -5  -7   5       41.50       40.64      3.06 o 
  -4  -7   5       44.89       46.97      3.29 o 
  -3  -7   5       57.67       52.77      3.43 o 
  -2  -7   5        0.90        0.22      0.57 o 
  -1  -7   5       75.63       75.60      3.02 o 
   0  -7   5      158.87      163.63      5.12 o 
   1  -7   5        1.42        0.94      0.79 o 
   2  -7   5        1.09        1.09      0.92 o 
   3  -7   5       97.16      105.91      7.36 o 
 -10  -6   5       54.28       45.83      4.87 o 
  -9  -6   5      102.25      106.31      7.26 o 
  -8  -6   5        8.41       11.42      2.65 o 
  -7  -6   5       13.03       10.40      1.90 o 
  -6  -6   5      630.05      607.05     18.57 o 
  -5  -6   5       60.80       61.55      3.65 o 
  -4  -6   5        0.53        0.67      0.79 o 
  -3  -6   5      101.37       93.90      3.45 o 
  -2  -6   5        6.21        6.11      0.70 o 
  -1  -6   5        1.90        1.24      0.50 o 
   0  -6   5      466.58      445.96     20.64 o 
   1  -6   5        0.08        0.11      0.61 o 
   2  -6   5        1.50        0.83      0.74 o 
   3  -6   5       11.79       10.74      1.62 o 
   4  -6   5       10.40        8.08      2.64 o 
 -10  -5   5       14.99       18.58      3.39 o 
  -9  -5   5       19.91       20.02      1.99 o 
  -8  -5   5       67.00       65.80      3.13 o 
  -7  -5   5       90.05       79.81      3.41 o 
  -6  -5   5      127.49      112.55      8.70 o 
  -5  -5   5        4.39        4.74      1.20 o 
  -4  -5   5       91.12       90.32      4.25 o 
  -3  -5   5        2.70        2.99      1.05 o 
  -2  -5   5       98.70       93.96      2.97 o 
  -1  -5   5        3.67        4.95      1.51 o 
   0  -5   5      314.77      310.75      7.59 o 
   1  -5   5      324.79      211.55     14.16 o 
   2  -5   5       65.37       31.86      5.17 o 
   3  -5   5        0.83        0.68      0.74 o 
   4  -5   5       10.91        5.05      2.64 o 
   5  -5   5        2.67        1.87      1.74 o 
 -10  -4   5       40.53       40.77      4.34 o 
  -9  -4   5       40.50       36.59      2.42 o 
  -8  -4   5        0.86        0.22      0.72 o 
  -7  -4   5       16.92       16.90      1.59 o 
  -6  -4   5      274.93      264.22      7.28 o 
  -5  -4   5      258.25      247.87      7.96 o 
  -4  -4   5        2.08        2.15      0.75 o 
  -3  -4   5      107.34      103.69      2.92 o 
  -2  -4   5       20.32       23.28      1.55 o 
  -1  -4   5        0.76        0.74      0.41 o 
   0  -4   5      158.75      166.88      5.99 o 
   1  -4   5      189.94      164.45     21.95 o 
   2  -4   5        0.22        0.36      0.49 o 
   3  -4   5       33.70       12.87      3.39 o 
   4  -4   5       30.92       33.71      3.77 o 
   5  -4   5        9.27        7.02      5.71 o 
   6  -4   5        6.44        5.00      2.03 o 
 -11  -3   5        0.84        0.20      1.94 o 
 -10  -3   5       53.11       53.64      4.61 o 
  -9  -3   5      174.58      178.94      5.78 o 
  -8  -3   5      248.52      239.22     10.58 o 
  -7  -3   5       75.97       69.28      6.73 o 
  -6  -3   5       13.66       15.13      1.40 o 
  -5  -3   5      181.20      170.81      4.44 o 
  -4  -3   5      218.93      215.95      8.83 o 
  -3  -3   5      753.86      744.19     32.00 o 
  -2  -3   5       11.98       12.56      0.71 o 
  -1  -3   5      167.33      159.16      3.31 o 
   0  -3   5       41.19       41.11      2.44 o 
   1  -3   5      349.50      354.83     22.03 o 
   2  -3   5       82.46       89.09      4.94 o 
   4  -3   5       17.92       15.40      1.98 o 
   5  -3   5       85.35       82.71      4.46 o 
   6  -3   5       60.44       59.22      4.75 o 
   7  -3   5       75.81       77.46      5.94 o 
 -11  -2   5        6.36        4.17      2.20 o 
 -10  -2   5       12.08       12.54      2.71 o 
  -9  -2   5      105.23      107.55      4.07 o 
  -8  -2   5        7.45        7.27      1.17 o 
  -7  -2   5        0.13       -0.51      0.51 o 
  -6  -2   5      408.37      397.39      9.83 o 
  -5  -2   5      231.58      224.24      6.04 o 
  -4  -2   5       15.09       12.35      0.59 o 
  -3  -2   5       24.82       30.25      1.79 o 
  -2  -2   5       33.04       26.30      1.61 o 
  -1  -2   5       13.69       12.56      0.66 o 
   0  -2   5      340.05      378.11     18.44 o 
   1  -2   5        6.69        4.21      1.41 o 
   2  -2   5      156.73      136.81      8.96 o 
   4  -2   5       11.77        5.10      1.51 o 
   5  -2   5       45.72       41.91      2.90 o 
   6  -2   5        6.29        6.00      1.84 o 
   7  -2   5      176.05      175.38      5.86 o 
   8  -2   5       49.52       53.31      5.04 o 
 -10  -1   5        4.16        3.52      1.81 o 
  -9  -1   5       57.88       56.67      2.78 o 
  -8  -1   5       91.45       96.91      3.64 o 
  -7  -1   5      229.92      237.93      6.58 o 
  -6  -1   5       57.17       50.08      2.22 o 
  -5  -1   5      222.49      226.79      6.02 o 
  -4  -1   5      143.62      135.37      3.92 o 
  -3  -1   5     1251.29     1304.32     23.34 o 
  -2  -1   5      395.28      432.18      9.28 o 
  -1  -1   5      208.85      211.00      4.76 o 
   0  -1   5      244.69      294.16     13.29 o 
   1  -1   5      441.99      488.11     10.86 o 
   2  -1   5       43.70       44.94     13.16 o 
   3  -1   5      965.24      914.37     43.21 o 
   4  -1   5       11.85        7.98      5.24 o 
   5  -1   5        0.02       -0.26      0.89 o 
   6  -1   5       33.61       32.30      2.57 o 
   7  -1   5       38.20       37.43      2.38 o 
   8  -1   5       46.99       40.49      2.67 o 
  -9   0   5       30.92       24.62      3.03 o 
  -8   0   5      219.02      236.93      6.68 o 
  -7   0   5       37.08       32.88      1.87 o 
  -6   0   5      757.01      738.14     16.73 o 
  -5   0   5      133.38      128.93      3.20 o 
  -4   0   5       49.87       46.26      1.23 o 
  -3   0   5      198.37      184.11      3.27 o 
  -2   0   5      493.13      495.98      9.30 o 
  -1   0   5       43.09       47.14      1.51 o 
   0   0   5      165.63      185.05      4.31 o 
   1   0   5     2841.14     2999.08     54.56 o 
   3   0   5      119.77      117.05      3.38 o 
   4   0   5        0.87        1.84      2.18 o 
   5   0   5        5.46        5.42      1.48 o 
   6   0   5       12.68       12.73      1.90 o 
   7   0   5      269.52      260.67      7.51 o 
   8   0   5        0.40        0.82      0.89 o 
   9   0   5       78.51       79.82      3.89 o 
  -7   1   5       75.35       71.86      3.69 o 
  -6   1   5       16.28        8.33      0.84 o 
  -5   1   5       71.90       80.20      2.03 o 
  -4   1   5      204.62      199.31      3.76 o 
  -3   1   5       65.98       73.52      1.44 o 
  -2   1   5     1695.55     1865.76     23.46 o 
  -1   1   5      181.59      183.73      3.16 o 
   0   1   5       23.35       34.91      1.29 o 
   1   1   5      275.87      299.20      8.10 o 
   3   1   5       56.90       63.72      2.58 o 
   4   1   5      562.08      558.61     18.09 o 
   5   1   5        4.15        2.66      0.72 o 
   6   1   5      101.12      105.50      9.09 o 
   7   1   5      102.75       98.66      5.16 o 
   8   1   5       15.39       15.23      1.72 o 
   9   1   5       12.75       11.54      1.74 o 
  -7   2   5      194.28      203.18      8.60 o 
  -6   2   5        0.45        0.03      0.35 o 
  -5   2   5      207.36      185.26      3.71 o 
  -4   2   5      207.78      213.80      4.00 o 
  -3   2   5      344.84      344.06      5.82 o 
  -2   2   5       13.64       14.48      0.44 o 
  -1   2   5       20.30       28.58      0.81 o 
   0   2   5       75.34       68.93      1.98 o 
   1   2   5      968.85     1068.91     18.88 o 
   2   2   5      246.55      255.62      5.78 o 
   3   2   5       96.36       92.70      4.55 o 
   4   2   5        1.44        1.00      0.28 o 
   5   2   5       47.42       54.70      5.81 o 
   6   2   5       33.91       39.61      4.94 o 
   7   2   5      203.49      198.11      8.14 o 
   8   2   5        1.18        1.21      0.78 o 
   9   2   5       11.65       11.10      1.64 o 
  10   2   5       12.00       10.44      2.68 o 
  -7   3   5        2.87        1.84      0.86 o 
  -6   3   5       47.25       49.21      2.54 o 
  -5   3   5        0.72        4.47      2.47 o 
  -4   3   5      288.80      250.10      5.38 o 
  -3   3   5       34.88       36.92      1.33 o 
  -2   3   5      274.53      326.29      5.51 o 
  -1   3   5      100.98      105.68      2.36 o 
   0   3   5       17.33       13.22      0.94 o 
   1   3   5      202.34      197.56      4.67 o 
   2   3   5      698.64      735.86     13.15 o 
   3   3   5      107.99       57.46     10.78 o 
   4   3   5       48.23       28.49      6.75 o 
   5   3   5      332.24      421.54     62.57 o 
   6   3   5      143.47      149.93     11.48 o 
   7   3   5       90.28       82.60      4.47 o 
   8   3   5        9.25        6.36      1.11 o 
   9   3   5      169.19      169.80      5.81 o 
  10   3   5        0.07       -0.04      0.92 o 
  -8   4   5      149.36      155.47      9.53 o 
  -7   4   5        7.53        5.95      1.28 o 
  -6   4   5      256.55      248.42      7.48 o 
  -5   4   5       46.01       33.08      1.95 o 
  -4   4   5      579.25      532.62     13.26 o 
  -3   4   5      294.04      299.09      7.82 o 
  -2   4   5      258.99      239.29      4.90 o 
  -1   4   5      188.98      195.86      4.40 o 
   0   4   5     1074.24     1096.36     21.07 o 
   1   4   5      273.34      304.40      5.35 o 
   2   4   5       38.23       37.41      6.52 o 
   3   4   5       26.34       40.77      1.66 o 
   4   4   5      293.45      280.32     15.35 o 
   5   4   5        8.87        9.38      2.27 o 
   7   4   5       69.92       58.77      3.63 o 
   8   4   5        0.03        0.13      0.46 o 
   9   4   5       70.44       75.29      4.21 o 
  10   4   5        4.25        3.92      1.81 o 
  -8   5   5        8.18        8.12      2.75 o 
  -7   5   5       59.65       63.34      5.09 o 
  -6   5   5       57.71       56.47      2.91 o 
  -5   5   5      119.35      124.78      4.45 o 
  -4   5   5      169.53      127.96      4.29 o 
  -3   5   5       11.07        9.33      1.60 o 
  -2   5   5      625.16      594.27      9.58 o 
  -1   5   5      183.59      198.41      4.44 o 
   0   5   5      252.66      241.35      5.29 o 
   1   5   5       61.30       59.69      1.65 o 
   2   5   5       46.46       61.41      1.59 o 
   3   5   5      214.98      210.70     10.82 o 
   4   5   5     1123.74     1099.55     64.38 o 
   5   5   5       51.52       51.95      2.53 o 
   6   5   5       75.18       75.78      2.84 o 
   7   5   5        2.23        1.55      0.68 o 
   9   5   5      134.13      132.26      6.95 o 
  10   5   5      156.19      151.70      7.94 o 
  -7   6   5        0.44        0.38      1.55 o 
  -6   6   5       66.79       57.31      3.03 o 
  -5   6   5      126.69      117.97      4.40 o 
  -4   6   5       36.77       34.97      2.01 o 
  -3   6   5       29.04       25.88      1.57 o 
  -2   6   5     1292.84     1237.76     28.65 o 
  -1   6   5       19.38       18.49      0.82 o 
   0   6   5       35.50       32.04      1.18 o 
   1   6   5      290.90      307.64      8.91 o 
   2   6   5      145.92      155.11      3.90 o 
   3   6   5        1.20        0.97      0.67 o 
   4   6   5      339.79      330.65      7.02 o 
   5   6   5       12.27       11.37      1.03 o 
   6   6   5      322.44      323.97     11.67 o 
   7   6   5       30.52       33.47      3.11 o 
   8   6   5       45.25       40.58      2.94 o 
   9   6   5        0.06        0.75      0.79 o 
  10   6   5       40.79       39.97      4.05 o 
  -7   7   5       82.16       89.15      7.41 o 
  -6   7   5      131.37      142.14      8.95 o 
  -5   7   5       24.16       27.66      2.10 o 
  -4   7   5      166.82      173.77      5.66 o 
  -3   7   5       11.08       10.62      1.22 o 
  -2   7   5       20.57       22.68      1.50 o 
  -1   7   5      494.98      472.98     10.25 o 
   0   7   5     1081.67     1024.59     19.51 o 
   1   7   5       19.90       17.40      0.93 o 
   2   7   5       97.60      109.09      3.26 o 
   3   7   5       45.61       41.28      1.37 o 
   4   7   5      296.73      292.25      6.02 o 
   5   7   5     1189.34     1131.70     33.48 o 
   6   7   5      258.33      260.63      6.68 o 
   7   7   5       15.27       14.73      5.18 o 
   8   7   5        9.30        9.46      1.32 o 
   9   7   5        0.89        0.88      0.68 o 
  10   7   5      257.02      278.97      8.63 o 
  -6   8   5        6.85        5.20      2.43 o 
  -5   8   5      158.71      167.10      9.79 o 
  -4   8   5       15.34       17.19      1.72 o 
  -3   8   5      122.33      132.65      4.64 o 
  -2   8   5      168.07      170.33      8.44 o 
  -1   8   5       80.40       77.37      3.09 o 
   0   8   5        5.97       10.06      0.87 o 
   1   8   5      161.11      159.78      3.24 o 
   2   8   5       53.33       45.48      1.61 o 
   3   8   5       37.08       34.74      1.52 o 
   4   8   5       28.02       32.94      1.33 o 
   5   8   5       95.51       92.23      2.65 o 
   6   8   5        3.90        5.86      1.07 o 
   7   8   5       27.47       24.65      1.80 o 
   8   8   5       10.52       12.51      1.48 o 
   9   8   5        0.01       -0.05      0.61 o 
  10   8   5       23.07       25.47      3.02 o 
  -5   9   5       85.79       94.87      7.39 o 
  -4   9   5       11.91        8.95      2.49 o 
  -3   9   5       13.88       13.08      1.56 o 
  -2   9   5       15.35       15.83      1.52 o 
  -1   9   5       51.39       55.53      2.26 o 
   0   9   5       11.82       15.31      1.17 o 
   1   9   5      322.22      293.90      7.06 o 
   2   9   5       34.09       33.64      1.77 o 
   3   9   5       19.88       10.17      0.76 o 
   4   9   5        3.05        1.34      0.51 o 
   6   9   5       25.61       26.14      1.78 o 
   7   9   5       54.75       59.46      2.33 o 
   8   9   5        9.22        7.87      1.28 o 
   9   9   5        0.30       -0.37      0.63 o 
  10   9   5       12.67       13.45      1.90 o 
  -3  10   5       34.34       38.33      4.53 o 
  -2  10   5       46.46       46.20      2.83 o 
  -1  10   5       11.18       10.19      1.65 o 
   0  10   5      202.13      198.20      5.36 o 
   1  10   5       70.08       64.53      2.47 o 
   2  10   5       61.50       64.74      2.77 o 
   3  10   5       21.17       21.04      1.87 o 
   4  10   5      172.96      169.59      5.26 o 
   5  10   5        7.97        7.45      1.21 o 
   6  10   5      106.34      115.50      3.32 o 
   7  10   5       39.36       37.04      1.84 o 
   8  10   5        3.21        0.90      0.87 o 
   9  10   5       25.56       22.83      1.82 o 
  -2  11   5       30.69       27.59      4.05 o 
  -1  11   5       12.32       12.08      2.41 o 
   0  11   5        2.86        3.71      1.19 o 
   1  11   5       30.12       29.99      2.42 o 
   2  11   5      104.59       96.41      3.36 o 
   3  11   5        8.05        9.02      1.90 o 
   4  11   5       61.95       70.83      3.09 o 
   6  11   5       46.73       50.21      3.47 o 
   7  11   5        0.90        1.30      0.74 o 
   8  11   5      139.62      158.23      4.55 o 
   9  11   5       92.33       96.53      3.52 o 
  -1  12   5       90.77       97.42      7.07 o 
   0  12   5       97.55      108.10      5.34 o 
   1  12   5       30.57       31.03      3.91 o 
   2  12   5       27.61       30.82      2.66 o 
   3  12   5       87.37       52.21      6.05 o 
   4  12   5       39.39       38.62      3.48 o 
   5  12   5        7.00        6.24      1.81 o 
   6  12   5        3.50        2.91      1.04 o 
   7  12   5       62.48       73.82      3.66 o 
   8  12   5        9.67       12.15      1.82 o 
   9  12   5        0.27        0.88      1.59 o 
   1  13   5       13.24       19.01      3.61 o 
   2  13   5      128.31      142.90      6.23 o 
   3  13   5        9.94       13.20      2.17 o 
   5  13   5       13.73        9.56      4.35 o 
   6  13   5        0.16        1.50      1.59 o 
   3  14   5       16.25       19.97      4.42 o 
   4  14   5       86.12        4.91      5.43 o 
  -5  -9   6       14.52       16.89      3.48 o 
  -4  -9   6        0.52       -0.14      1.88 o 
  -3  -9   6       48.55       43.04      4.92 o 
  -8  -8   6        4.55        4.72      1.91 o 
  -7  -8   6        0.57        1.49      2.42 o 
  -6  -8   6      157.62      171.88      7.84 o 
  -5  -8   6        0.03       -0.51      1.12 o 
  -4  -8   6      214.09      220.72      9.03 o 
  -3  -8   6       21.20       18.88      2.62 o 
  -2  -8   6       59.83       59.69      4.08 o 
  -1  -8   6       18.32       15.57      2.42 o 
   0  -8   6       86.25       89.69      5.33 o 
   1  -8   6        0.08        2.13      1.81 o 
  -9  -7   6        1.96        1.51      1.20 o 
  -8  -7   6        4.88        5.88      1.45 o 
  -7  -7   6        0.36        3.14      1.72 o 
  -6  -7   6       18.63       17.26      2.56 o 
  -5  -7   6        1.50        1.90      1.25 o 
  -4  -7   6       46.12       49.00      3.47 o 
  -3  -7   6       25.17       21.40      2.56 o 
  -2  -7   6        0.83        0.66      0.96 o 
  -1  -7   6        0.94        0.91      0.75 o 
   0  -7   6      137.40      142.32      4.84 o 
   1  -7   6        0.51        1.14      0.92 o 
   2  -7   6        0.02       -0.56      1.17 o 
  -9  -6   6       21.32       17.19      2.07 o 
  -8  -6   6       95.81       99.24      4.26 o 
  -7  -6   6        0.54        0.82      0.87 o 
  -6  -6   6       16.16       20.30      3.35 o 
  -5  -6   6      363.95      349.59     11.99 o 
  -4  -6   6      173.76      171.09      7.04 o 
  -3  -6   6       31.06       30.84      2.73 o 
  -2  -6   6       33.87       34.52      1.87 o 
  -1  -6   6        3.36        2.74      0.79 o 
   0  -6   6       55.60       55.29      2.59 o 
   1  -6   6      118.65      119.71      5.46 o 
   2  -6   6       27.12       28.07      2.87 o 
   3  -6   6        0.61        0.13      1.31 o 
   4  -6   6        0.22        0.06      2.88 o 
 -10  -5   6       96.72       94.88      6.73 o 
  -9  -5   6        8.09        8.05      1.54 o 
  -8  -5   6       29.25       26.62      2.19 o 
  -7  -5   6        0.11        0.03      0.69 o 
  -6  -5   6       18.21       17.19      2.72 o 
  -5  -5   6       15.77       15.41      2.04 o 
  -4  -5   6      176.55      172.60     10.53 o 
  -3  -5   6        0.81        1.98      0.87 o 
  -2  -5   6        1.76        1.65      1.90 o 
  -1  -5   6       21.62       17.27      1.97 o 
   0  -5   6      200.96      206.06      7.36 o 
   1  -5   6        1.22        0.77      0.61 o 
   2  -5   6       32.73       31.96      2.16 o 
   3  -5   6       20.30       23.95      4.30 o 
   4  -5   6       36.97       43.53      4.26 o 
 -10  -4   6        0.92        1.81      2.01 o 
  -9  -4   6      228.47      222.82      6.95 o 
  -8  -4   6        7.69        7.56      1.29 o 
  -7  -4   6       21.01       21.52      1.86 o 
  -6  -4   6      139.58      129.59      4.52 o 
  -5  -4   6      484.21      490.91     15.05 o 
  -4  -4   6        0.56        0.58      0.64 o 
  -3  -4   6       10.78       10.12      1.42 o 
  -2  -4   6      263.09      270.70      9.07 o 
  -1  -4   6       62.55       59.33      2.21 o 
   0  -4   6       10.51       14.29      5.70 o 
   1  -4   6       86.97       93.98      4.23 o 
   2  -4   6       26.82       25.60      4.30 o 
   3  -4   6        7.22        3.94      1.27 o 
   4  -4   6       13.21       13.61      1.86 o 
   5  -4   6        6.43        8.04      2.26 o 
 -10  -3   6       15.07       13.66      1.82 o 
  -9  -3   6       31.47       35.49      2.43 o 
  -8  -3   6        0.36       -0.05      0.74 o 
  -7  -3   6      158.38      157.79      5.15 o 
  -6  -3   6       97.13       88.59      3.40 o 
  -5  -3   6        6.21        7.46      1.08 o 
  -4  -3   6        3.07        3.16      0.89 o 
  -3  -3   6      174.63      172.80      7.97 o 
  -2  -3   6       40.40       45.75      2.49 o 
  -1  -3   6       51.04       46.62      2.57 o 
   0  -3   6       11.14       13.90      5.12 o 
   1  -3   6       35.44       37.68      4.13 o 
   2  -3   6        8.40       13.00      6.85 o 
   3  -3   6      349.62      338.25     19.03 o 
   4  -3   6       58.82       54.93      7.32 o 
   5  -3   6        8.68       10.05      1.95 o 
   6  -3   6        3.97        1.90      1.74 o 
 -10  -2   6       44.96       43.63      2.73 o 
  -9  -2   6       39.92       43.98      2.57 o 
  -8  -2   6      389.26      408.05     10.55 o 
  -7  -2   6        4.09        3.36      0.89 o 
  -6  -2   6       32.92       27.53      2.77 o 
  -5  -2   6       63.61       66.56      4.36 o 
  -4  -2   6       13.34       11.15      1.17 o 
  -3  -2   6        8.98       10.79      1.27 o 
  -2  -2   6      532.65      513.91     26.51 o 
  -1  -2   6        2.00        2.66      0.61 o 
   0  -2   6      141.63      151.15      4.56 o 
   1  -2   6      209.88      227.43     12.99 o 
   2  -2   6        2.69        1.50      3.06 o 
   3  -2   6       28.87       32.30     15.90 o 
   4  -2   6       37.14       37.28      4.19 o 
   5  -2   6        3.63        3.67      1.60 o 
   6  -2   6       46.63       48.90      4.46 o 
   7  -2   6       14.62       11.29      1.68 o 
 -10  -1   6        0.20        0.84      1.06 o 
  -9  -1   6       14.79       21.30      1.91 o 
  -8  -1   6       12.99       12.08      2.32 o 
  -7  -1   6      212.63      213.34      6.18 o 
  -6  -1   6       68.50       80.78      3.10 o 
  -5  -1   6      793.15      763.62     17.29 o 
  -4  -1   6       87.80       87.40      2.46 o 
  -3  -1   6       25.14       24.23      1.12 o 
  -2  -1   6      424.79      435.41     18.45 o 
  -1  -1   6      382.25      371.96      8.27 o 
   0  -1   6        7.15        7.80      1.01 o 
   1  -1   6        0.45        0.82      0.34 o 
   2  -1   6      743.33      772.15     36.81 o 
   3  -1   6      213.52      230.07     12.70 o 
   4  -1   6       82.21       86.98      6.18 o 
   5  -1   6       49.21       46.05      3.46 o 
   6  -1   6       17.36       18.59      2.45 o 
   7  -1   6      100.60       94.46      5.74 o 
   8  -1   6      108.74      104.63      6.24 o 
  -9   0   6       15.13       12.28      1.52 o 
  -8   0   6      150.55      165.78      5.28 o 
  -7   0   6      195.65      199.82     10.53 o 
  -6   0   6        0.16        0.63      0.45 o 
  -5   0   6       56.78       57.95      2.64 o 
  -4   0   6       35.78       37.48      1.08 o 
  -3   0   6      118.83      122.41      3.00 o 
  -2   0   6      374.62      409.30      7.92 o 
  -1   0   6      182.49      182.61      4.80 o 
   0   0   6       30.94       37.46      1.79 o 
   1   0   6       35.39       34.53      1.58 o 
   2   0   6       36.32       35.49     10.63 o 
   3   0   6       14.32        9.33      2.65 o 
   4   0   6        4.02        2.73      3.03 o 
   5   0   6       87.03       77.93      5.52 o 
   6   0   6       21.02       19.33      4.01 o 
   7   0   6       82.84       84.77      3.62 o 
   8   0   6       44.36       45.49      5.71 o 
  -8   1   6        4.56        3.15      0.88 o 
  -7   1   6        1.13        1.94      0.75 o 
  -6   1   6      279.85      302.15      7.81 o 
  -5   1   6      255.59      221.22      6.05 o 
  -4   1   6      630.89      627.14     10.30 o 
  -3   1   6        7.42        9.38      0.83 o 
  -2   1   6        0.30        0.96      0.44 o 
  -1   1   6      110.16      113.55      2.16 o 
   0   1   6      254.31      243.35      5.86 o 
   1   1   6      159.57      173.51      4.98 o 
   2   1   6      124.78      121.05      8.43 o 
   3   1   6       76.03       73.33      2.38 o 
   4   1   6       46.44       46.14      1.65 o 
   5   1   6        6.69        7.33      2.08 o 
   6   1   6       30.23       40.91     18.42 o 
   7   1   6        3.57        3.30      1.38 o 
   8   1   6        3.63        2.67      0.97 o 
   9   1   6       35.78       35.03      2.69 o 
  -7   2   6      204.00      199.76      5.88 o 
  -6   2   6      207.90      188.25      4.20 o 
  -5   2   6      191.01      195.52      3.91 o 
  -4   2   6        0.04        0.04      0.25 o 
  -3   2   6      218.25      225.70      4.10 o 
  -2   2   6      699.44      736.93     11.60 o 
  -1   2   6     1054.01     1136.80     17.50 o 
   0   2   6       88.14       89.09      2.07 o 
   1   2   6      494.01      524.36     11.52 o 
   2   2   6      232.29      245.38     11.70 o 
   3   2   6      205.89      198.22      8.63 o 
   4   2   6      346.91      339.17      8.47 o 
   5   2   6      153.62      144.31     13.81 o 
   6   2   6       64.05       66.01      6.95 o 
   7   2   6       84.29      186.39     28.14 o 
   8   2   6      161.45      159.77      5.43 o 
   9   2   6       16.82       20.76      2.97 o 
  -7   3   6      236.72      236.65     11.11 o 
  -6   3   6       50.31       49.89      2.58 o 
  -5   3   6        0.26        0.52      0.41 o 
  -4   3   6        2.96        3.91      0.58 o 
  -3   3   6       38.83       43.28      1.23 o 
  -2   3   6        1.06        2.77      1.12 o 
  -1   3   6      172.58      174.16      3.63 o 
   0   3   6       12.32        7.67      0.90 o 
   1   3   6      114.46      159.14      3.49 o 
   2   3   6       58.74       62.38      5.15 o 
   3   3   6      219.32      207.12     16.47 o 
   4   3   6       14.55       17.75      1.12 o 
   5   3   6        4.01        3.89      1.19 o 
   6   3   6        2.52        1.92      1.47 o 
   7   3   6       21.31       24.84     16.21 o 
   8   3   6        0.47        0.42      0.74 o 
   9   3   6        4.39        5.44      1.28 o 
  10   3   6       45.12       44.79      4.52 o 
  -8   4   6      230.21      234.36     12.37 o 
  -7   4   6       25.89       24.74      2.20 o 
  -6   4   6      147.84      141.91      5.05 o 
  -5   4   6       13.87       12.48      1.39 o 
  -4   4   6      183.14      173.60      5.30 o 
  -3   4   6       27.51       19.87      1.02 o 
  -2   4   6     1805.61     1689.88     26.30 o 
  -1   4   6        0.73        0.99      0.30 o 
   0   4   6        8.16       10.42      0.83 o 
   1   4   6      150.90      147.36      2.84 o 
   2   4   6     1574.06     1762.27     33.32 o 
   3   4   6      279.39      288.25      8.49 o 
   4   4   6      428.29      221.92     15.44 o 
   5   4   6       28.72       29.89      3.93 o 
   6   4   6        3.43        5.32      2.07 o 
   7   4   6       16.99       20.51     13.52 o 
   8   4   6      310.35      284.43     11.24 o 
   9   4   6        2.19        4.85      1.18 o 
  -8   5   6      169.67      186.73     11.04 o 
  -7   5   6      160.90      160.20      8.91 o 
  -6   5   6        0.05        4.36      1.77 o 
  -5   5   6        7.11        8.86      1.27 o 
  -4   5   6      307.95      276.50      7.78 o 
  -3   5   6       22.07       25.20      1.52 o 
  -2   5   6      150.40      134.10      3.16 o 
  -1   5   6      241.42      242.80      7.26 o 
   0   5   6       43.23       45.47      4.77 o 
   1   5   6        7.74        6.35      0.82 o 
   2   5   6      216.58      227.30      7.89 o 
   3   5   6       40.57       13.90      2.87 o 
   4   5   6      106.36      103.40      3.74 o 
   5   5   6        0.56        0.08      0.52 o 
   6   5   6      143.77      153.17     21.42 o 
   7   5   6       92.19       85.11      4.63 o 
   8   5   6       14.25       17.28     10.12 o 
   9   5   6        8.05        9.08      1.43 o 
  10   5   6      114.80      134.36      7.47 o 
  -7   6   6      334.07      342.87     16.23 o 
  -6   6   6       46.35       45.95      3.76 o 
  -5   6   6       49.58       46.03      2.56 o 
  -4   6   6       10.98        7.69      1.51 o 
  -3   6   6      259.14      267.84      7.46 o 
  -2   6   6      516.57      487.36     12.17 o 
  -1   6   6      573.94      533.12      9.28 o 
   0   6   6      328.58      345.06      9.88 o 
   1   6   6      452.10      447.93      9.33 o 
   2   6   6       81.21       80.45      2.95 o 
   3   6   6       97.65       98.44      5.43 o 
   4   6   6      618.59      637.22     29.54 o 
   5   6   6       27.45       25.90      1.78 o 
   6   6   6      482.11      494.43     11.65 o 
   7   6   6      119.99      114.54      3.98 o 
   8   6   6      105.24      105.04      5.65 o 
   9   6   6        1.96        1.13      1.14 o 
  10   6   6        1.98        0.87      1.30 o 
  -7   7   6      334.66      365.47     17.61 o 
  -6   7   6       45.18       49.67      5.26 o 
  -5   7   6       30.47       29.30      2.51 o 
  -4   7   6      364.57      350.66      9.78 o 
  -3   7   6       33.13       30.63      2.09 o 
  -2   7   6       22.29       20.79      1.47 o 
  -1   7   6      406.39      392.18      8.61 o 
   0   7   6        9.49       10.02      0.70 o 
   1   7   6      124.25      100.39      3.90 o 
   2   7   6      425.66      421.41      9.81 o 
   3   7   6        0.31        0.44      0.32 o 
   4   7   6        1.80        1.00      0.60 o 
   5   7   6      200.04      195.10      7.24 o 
   6   7   6      387.29      387.29     12.43 o 
   7   7   6        3.83        3.26      0.82 o 
   8   7   6        4.97        5.47      1.09 o 
   9   7   6       29.69       33.44      3.52 o 
  10   7   6       23.64       20.59      3.14 o 
  -6   8   6       27.10       31.15      4.69 o 
  -5   8   6      154.89      160.17      9.46 o 
  -4   8   6       11.82        7.98      1.34 o 
  -3   8   6       92.94       91.01      3.67 o 
  -2   8   6        0.91        0.77      0.53 o 
  -1   8   6      214.45      210.09      5.19 o 
   0   8   6      321.77      309.06      7.09 o 
   1   8   6      252.39      225.51      7.71 o 
   2   8   6        0.54        1.54      0.89 o 
   3   8   6       28.42       23.71      1.19 o 
   4   8   6        0.39        2.23      0.46 o 
   5   8   6      308.76      305.65      8.19 o 
   6   8   6       30.27       27.72      1.88 o 
   7   8   6        6.78        6.93      1.10 o 
   8   8   6       11.13        8.30      1.29 o 
   9   8   6       82.87       93.60      4.00 o 
  10   8   6        0.22       -0.05      1.00 o 
  -5   9   6       13.05       14.35      3.21 o 
  -4   9   6       12.93       14.00      1.76 o 
  -3   9   6      226.30      225.07      7.08 o 
  -2   9   6        0.03        0.00      0.59 o 
  -1   9   6       47.02       44.64      2.82 o 
   0   9   6       30.43       25.02      2.77 o 
   1   9   6      159.68      152.19      4.12 o 
   2   9   6       83.91       65.13      2.35 o 
   3   9   6      296.26      270.21      5.59 o 
   4   9   6        0.73        0.49      0.37 o 
   5   9   6       74.73       74.03      2.34 o 
   6   9   6        7.46        5.95      0.81 o 
   7   9   6      240.47      254.19      7.17 o 
   8   9   6       48.24       55.81      2.82 o 
   9   9   6       38.62       41.18      3.03 o 
  10   9   6       15.92       21.14      3.19 o 
  -4  10   6       17.99       14.47      3.26 o 
  -3  10   6       22.04       24.57      2.16 o 
  -2  10   6       45.64       50.33      2.71 o 
  -1  10   6       13.04       13.16      1.88 o 
   0  10   6        0.48        1.39      0.79 o 
   1  10   6       41.22       39.72      2.52 o 
   2  10   6       61.96       56.41      3.10 o 
   3  10   6        0.06       -0.11      0.44 o 
   4  10   6       61.70       70.10      2.17 o 
   5  10   6        0.15        0.33      0.41 o 
   6  10   6       11.25       10.39      1.05 o 
   7  10   6       24.73       26.96      1.68 o 
   8  10   6        0.03        0.26      0.59 o 
   9  10   6        0.37        0.16      0.71 o 
  -2  11   6        1.66        0.54      1.36 o 
  -1  11   6       83.25       82.16      4.46 o 
   0  11   6      127.65      140.82      9.36 o 
   1  11   6      140.07      149.52      5.95 o 
   2  11   6       91.26       91.60      4.31 o 
   3  11   6        0.07        0.61      0.85 o 
   4  11   6        0.02        0.70      0.92 o 
   5  11   6       10.34       10.49      1.38 o 
   6  11   6       74.45       91.42      3.94 o 
   7  11   6       77.65       78.83      2.81 o 
   8  11   6       79.28       89.09      3.19 o 
   9  11   6        0.24       -0.53      0.84 o 
  -1  12   6       59.26       66.63      5.72 o 
   0  12   6        6.17        3.74      1.61 o 
   1  12   6        2.32        2.05      1.10 o 
   2  12   6       48.77       50.63      3.19 o 
   3  12   6       78.37       81.83      8.36 o 
   4  12   6        0.00        0.83      0.97 o 
   6  12   6        0.54        0.37      1.26 o 
   7  12   6        3.66        3.09      2.48 o 
   8  12   6        0.06        0.75      3.04 o 
   1  13   6        0.43        0.19      1.90 o 
   2  13   6       25.96       32.69      2.84 o 
   3  13   6        0.46       -0.13      1.06 o 
   4  13   6      137.05       98.33      8.88 o 
   5  13   6        6.19        6.10      1.78 o 
   6  13   6       49.20        2.33      3.37 o 
  -6  -8   7       53.58       64.15      5.78 o 
  -5  -8   7       81.81       78.95      5.14 o 
  -4  -8   7        5.09        5.68      2.18 o 
  -3  -8   7       28.83       33.90      5.04 o 
  -2  -8   7        7.15        9.01      2.68 o 
  -8  -7   7        2.68        3.06      1.31 o 
  -7  -7   7       11.37       10.38      1.81 o 
  -6  -7   7       88.27       82.54      5.00 o 
  -5  -7   7       41.56       39.39      4.68 o 
  -4  -7   7       73.63       75.56      5.42 o 
  -3  -7   7       88.98       90.79      5.09 o 
  -2  -7   7       33.62       36.04      3.33 o 
  -1  -7   7        0.01        0.20      1.09 o 
   0  -7   7       16.55       12.02      1.63 o 
   1  -7   7       10.53       10.61      1.68 o 
  -9  -6   7       40.42       43.59      3.15 o 
  -8  -6   7        1.28        0.47      0.96 o 
  -7  -6   7       90.70       88.87      4.06 o 
  -6  -6   7       73.58       70.20      4.39 o 
  -5  -6   7      138.15      142.67      6.48 o 
  -4  -6   7        1.65        2.06      1.20 o 
  -3  -6   7       35.72       39.33      3.12 o 
  -2  -6   7        0.14        0.02      0.87 o 
  -1  -6   7       18.85       19.64      1.72 o 
   0  -6   7       76.49       77.96      3.34 o 
   1  -6   7      286.06      278.22      9.85 o 
   2  -6   7        2.57        1.98      1.87 o 
   3  -6   7        2.57        4.06      1.62 o 
  -9  -5   7        1.87        2.05      1.21 o 
  -8  -5   7       99.27       93.45      4.15 o 
  -7  -5   7       13.30       12.63      1.67 o 
  -6  -5   7       20.07       15.35      1.82 o 
  -5  -5   7        4.45        4.60      1.40 o 
  -4  -5   7       15.32       16.20      2.15 o 
  -3  -5   7       33.21       32.31      2.65 o 
  -2  -5   7       16.54       14.15      1.96 o 
  -1  -5   7        8.70       11.99      4.31 o 
   0  -5   7       11.84        8.72      3.77 o 
   1  -5   7        1.18        1.77      0.97 o 
   2  -5   7        0.07       -0.44      0.81 o 
   3  -5   7       42.49       44.52      3.33 o 
   4  -5   7        0.88        0.25      1.54 o 
 -10  -4   7        2.00        1.61      1.37 o 
  -9  -4   7      175.17      179.50      8.37 o 
  -8  -4   7        2.83        2.80      1.10 o 
  -7  -4   7      102.20       99.89      4.04 o 
  -6  -4   7       14.30       14.84      2.24 o 
  -5  -4   7      128.92      126.08      6.82 o 
  -4  -4   7        2.47        2.15      0.96 o 
  -3  -4   7      420.42      416.97     13.15 o 
  -2  -4   7       59.79       53.80      4.21 o 
  -1  -4   7       85.54       84.94      4.13 o 
   0  -4   7       27.05       30.96      4.56 o 
   1  -4   7      104.91      106.61      8.46 o 
   2  -4   7        8.72        3.28      2.48 o 
   3  -4   7       54.62       58.38      3.58 o 
   4  -4   7       40.64       42.86      3.35 o 
   5  -4   7       53.49       45.60      4.78 o 
 -10  -3   7        1.54        0.50      1.14 o 
  -9  -3   7        5.81        6.18      1.39 o 
  -8  -3   7        0.14        0.79      0.80 o 
  -7  -3   7      144.25      133.08      4.73 o 
  -6  -3   7       63.27       57.13      2.74 o 
  -5  -3   7       41.13       38.44      2.53 o 
  -4  -3   7        0.76        0.68      0.68 o 
  -3  -3   7       77.56       73.69      3.49 o 
  -2  -3   7      106.31      109.62      4.49 o 
  -1  -3   7       42.70       42.92      5.50 o 
   0  -3   7       38.91       47.74     15.80 o 
   1  -3   7       76.73       76.96      6.57 o 
   2  -3   7        5.84        9.64      6.00 o 
   3  -3   7       82.57       81.86      6.95 o 
   4  -3   7       69.19       62.43      3.68 o 
   5  -3   7        0.09       -0.76      1.50 o 
 -10  -2   7       32.15       34.83      2.61 o 
  -9  -2   7       18.38       17.52      1.91 o 
  -8  -2   7      188.34      182.53      7.54 o 
  -7  -2   7        4.81        5.59      1.17 o 
  -6  -2   7       12.34       15.57      1.53 o 
  -5  -2   7      284.15      284.72      7.64 o 
  -4  -2   7      267.23      274.51      7.35 o 
  -3  -2   7      226.31      220.80      7.18 o 
  -2  -2   7      220.68      226.63     10.73 o 
  -1  -2   7       16.46       16.51      2.18 o 
   0  -2   7       46.41       44.33      4.27 o 
   1  -2   7      395.29      394.86     20.95 o 
   2  -2   7        5.62        8.66      2.58 o 
   3  -2   7       27.77       35.87     12.81 o 
   4  -2   7       12.76       13.48      4.82 o 
   5  -2   7       30.31       26.15      2.81 o 
   6  -2   7       94.62       99.67      5.46 o 
 -10  -1   7       61.48       59.69      4.21 o 
  -9  -1   7      170.39      162.66      5.53 o 
  -8  -1   7       12.72       16.39      1.71 o 
  -7  -1   7        0.04       -0.43      0.63 o 
  -6  -1   7        0.86        1.58      0.67 o 
  -5  -1   7      545.98      519.28     12.42 o 
  -4  -1   7       14.05       15.40      1.08 o 
  -3  -1   7       59.98       58.13      1.95 o 
  -2  -1   7       72.07       75.49      2.44 o 
  -1  -1   7       33.93       40.75      2.17 o 
   0  -1   7       60.31       55.65      3.14 o 
   1  -1   7     1532.03     1548.04     37.92 o 
   2  -1   7      156.53      156.00      9.69 o 
   3  -1   7        0.03       -0.36      0.68 o 
   4  -1   7      245.67      248.23     13.82 o 
   5  -1   7        0.74        1.54      2.35 o 
   6  -1   7        2.18        1.11      1.10 o 
   7  -1   7       73.61       71.26      5.59 o 
 -10   0   7      126.45      130.68      6.57 o 
  -9   0   7       12.91       11.70      1.60 o 
  -8   0   7       33.99       33.43      2.17 o 
  -7   0   7       89.98       90.27      3.54 o 
  -6   0   7       48.26       40.06      2.19 o 
  -5   0   7      908.64      904.11     16.73 o 
  -4   0   7       77.53       75.62      2.82 o 
  -3   0   7       33.82       30.39      1.30 o 
  -2   0   7        0.87        0.02      0.28 o 
  -1   0   7      302.17      302.71      9.71 o 
   0   0   7        4.10        2.82      0.43 o 
   1   0   7      419.18      412.20     18.62 o 
   2   0   7      228.92      242.91      6.78 o 
   3   0   7      116.55      112.51      7.23 o 
   4   0   7        4.47        5.79      1.64 o 
   5   0   7       57.80      138.47     24.36 o 
   6   0   7       14.21       16.45      8.88 o 
   7   0   7       85.19       88.60      5.87 o 
   8   0   7       70.24       67.41      3.53 o 
  -9   1   7       81.47       75.15      4.63 o 
  -8   1   7      132.87      137.61      4.66 o 
  -7   1   7       12.99       11.78      1.15 o 
  -6   1   7      121.45      114.26      3.26 o 
  -5   1   7       89.01       70.60      2.27 o 
  -4   1   7      119.18      118.08      3.03 o 
  -3   1   7       30.75       32.68      1.00 o 
  -2   1   7      250.33      254.57      5.30 o 
  -1   1   7      345.39      370.31      6.12 o 
   0   1   7      237.70      236.23      7.44 o 
   1   1   7      209.26      235.77     17.69 o 
   2   1   7      114.03      106.55      7.56 o 
   3   1   7       13.04       10.70      0.82 o 
   4   1   7        7.36        8.58      1.59 o 
   6   1   7       31.72       33.97      5.33 o 
   7   1   7        0.89       -1.74      1.74 o 
   8   1   7        1.35        1.05      1.27 o 
  -7   2   7       12.48        7.26      1.18 o 
  -6   2   7       81.30       84.80      3.49 o 
  -5   2   7       31.56       49.07      1.77 o 
  -4   2   7       44.94       49.02      1.49 o 
  -3   2   7       72.02       74.76      1.78 o 
  -2   2   7      238.93      230.09      4.09 o 
  -1   2   7        4.11        5.38      0.38 o 
   0   2   7       39.15       35.02      0.96 o 
   1   2   7       38.78       39.34      1.50 o 
   2   2   7       69.87       71.69      4.70 o 
   3   2   7      142.78      131.27      8.17 o 
   4   2   7      244.29      225.21      8.24 o 
   5   2   7       41.50       29.46      5.10 o 
   6   2   7        2.76        5.56      3.21 o 
   7   2   7       13.49       14.86      7.65 o 
   8   2   7      101.78       89.19      3.87 o 
   9   2   7       73.45       71.03      5.59 o 
  -8   3   7      387.89      408.79     15.86 o 
  -7   3   7      137.62      154.80     10.46 o 
  -6   3   7       79.52       76.18      4.26 o 
  -5   3   7      252.92      232.37      5.87 o 
  -4   3   7      107.66       87.26      2.57 o 
  -3   3   7       26.72       27.19      1.26 o 
  -2   3   7      340.47      339.91      5.74 o 
  -1   3   7      520.76      550.86     10.16 o 
   0   3   7       22.11       21.96      0.57 o 
   1   3   7       78.36       81.31      4.33 o 
   2   3   7        3.47        2.00      1.03 o 
   3   3   7      377.52      386.32     23.97 o 
   4   3   7        0.86        0.52      0.34 o 
   5   3   7        3.10        3.51      0.93 o 
   6   3   7        4.88       12.37      8.91 o 
   7   3   7       41.81       44.13      6.05 o 
   8   3   7        8.73       11.01      2.09 o 
   9   3   7       71.14       76.64      3.73 o 
  -8   4   7       16.12       12.83      2.55 o 
  -7   4   7        6.69        7.21      1.41 o 
  -6   4   7      169.76      169.89      5.82 o 
  -5   4   7       17.08       15.60      1.57 o 
  -4   4   7        1.19        0.61      0.39 o 
  -3   4   7      196.54      181.66      4.23 o 
  -2   4   7     1113.32     1130.42     24.50 o 
  -1   4   7       56.18       53.55      1.61 o 
   0   4   7      104.01       99.16      2.87 o 
   1   4   7      187.61      187.21      3.48 o 
   2   4   7       26.93       24.67      1.23 o 
   3   4   7       16.13       16.89      0.93 o 
   4   4   7      841.88      790.22    113.28 o 
   5   4   7      236.11      221.23     10.69 o 
   6   4   7       43.44       38.47     10.33 o 
   7   4   7       62.49       57.04      6.81 o 
   8   4   7       77.43       70.71      4.52 o 
   9   4   7       26.72       25.56      2.25 o 
  -8   5   7        4.55        5.63      2.66 o 
  -7   5   7      130.33      133.95      5.34 o 
  -6   5   7        6.10        7.53      2.45 o 
  -5   5   7       95.66       84.64      3.58 o 
  -4   5   7      107.65       98.97      3.72 o 
  -3   5   7       82.30       70.15      2.80 o 
  -2   5   7      235.68      214.11      4.74 o 
  -1   5   7        0.55        0.57      0.32 o 
   0   5   7      108.78      113.83      2.98 o 
   1   5   7       14.66       19.47      1.27 o 
   2   5   7      119.12      145.28      6.26 o 
   4   5   7       17.91       15.04      2.08 o 
   5   5   7       42.97       44.26      5.17 o 
   6   5   7       36.43       41.31      4.98 o 
   7   5   7       12.97       15.67      7.47 o 
   8   5   7       15.35       40.07     14.84 o 
   9   5   7        0.18       -0.59      1.00 o 
  -7   6   7        7.75        8.31      1.70 o 
  -6   6   7      161.24      163.21      5.94 o 
  -5   6   7      245.81      246.21      7.59 o 
  -4   6   7       11.88       15.16      1.88 o 
  -3   6   7       49.52       47.42      2.31 o 
  -2   6   7        0.24        0.79      0.48 o 
   0   6   7      937.64      896.35     23.84 o 
   1   6   7      110.96       96.40      4.95 o 
   2   6   7       92.79       93.22      2.57 o 
   3   6   7       90.12       91.05      4.76 o 
   4   6   7      116.25       91.54      8.25 o 
   5   6   7     1213.84     1341.65     74.58 o 
   6   6   7       73.04       76.55      6.91 o 
   7   6   7       87.47       82.34      4.65 o 
   8   6   7       31.67       32.14     14.76 o 
   9   6   7       61.26       58.87      4.46 o 
  -7   7   7      101.92      103.28      7.81 o 
  -6   7   7      210.44      204.99      7.09 o 
  -5   7   7       54.13       62.08      3.22 o 
  -4   7   7        4.82        5.23      1.98 o 
  -3   7   7       89.19       80.55      3.32 o 
  -2   7   7       54.55       55.52      2.52 o 
  -1   7   7        4.85        6.71      1.09 o 
   0   7   7        0.50        0.73      0.47 o 
   1   7   7       94.20       91.72      3.65 o 
   2   7   7        2.89        4.50      0.59 o 
   3   7   7      131.82      133.75      6.44 o 
   4   7   7      169.83      172.13      4.61 o 
   5   7   7        3.39        0.89      0.87 o 
   6   7   7      102.23       94.59      5.59 o 
   7   7   7      188.74      206.48     34.85 o 
   8   7   7        7.69        2.20      3.14 o 
   9   7   7       11.13        9.18      2.17 o 
  -6   8   7       13.82       15.57      3.61 o 
  -5   8   7      155.81      158.03      5.86 o 
  -4   8   7       92.68      102.47      4.25 o 
  -3   8   7        0.59       -0.31      0.59 o 
  -2   8   7      227.19      222.79      6.69 o 
  -1   8   7      288.29      275.32      8.77 o 
   0   8   7        8.49        6.17      1.19 o 
   1   8   7      242.08      205.16     12.30 o 
   2   8   7      210.89      197.31      4.46 o 
   3   8   7        7.67        5.40      0.63 o 
   4   8   7      137.83      134.11      3.83 o 
   5   8   7      104.95      105.00      2.88 o 
   6   8   7       12.88       13.70      2.92 o 
   7   8   7       32.96       35.43      2.01 o 
   8   8   7       21.85       23.46      1.95 o 
   9   8   7        0.97       -0.55      0.89 o 
  -5   9   7        2.16        1.54      1.96 o 
  -4   9   7       23.02       29.65      2.41 o 
  -3   9   7       21.11       13.63      1.64 o 
  -2   9   7       48.63       50.46      2.61 o 
  -1   9   7      105.19       98.53      7.15 o 
   0   9   7        8.12       10.16      1.45 o 
   1   9   7       18.80       23.32      1.91 o 
   2   9   7       10.72        7.49      1.35 o 
   3   9   7       90.97       82.33      6.02 o 
   4   9   7      159.22      145.60      3.52 o 
   5   9   7       25.93       27.60      2.16 o 
   6   9   7        0.00       -0.36      0.41 o 
   7   9   7      164.83      167.98      5.30 o 
   8   9   7        9.42       11.87      1.53 o 
   9   9   7       34.85       33.71      2.49 o 
  10   9   7        8.00       -0.17      1.90 o 
  -4  10   7      153.28      160.76      9.89 o 
  -3  10   7       65.68       68.00      3.48 o 
  -2  10   7       67.75       63.80      3.16 o 
  -1  10   7       26.90       25.51      2.40 o 
   0  10   7       24.69       24.87      2.18 o 
   1  10   7       36.54       45.40      2.72 o 
   2  10   7      332.48      321.40     17.33 o 
   3  10   7       30.51       22.34      2.15 o 
   4  10   7       14.66       16.03      1.30 o 
   5  10   7      149.33      154.50      4.83 o 
   6  10   7        0.81        1.35      0.63 o 
   7  10   7       40.11       47.45      4.01 o 
   8  10   7       40.47       48.11      2.26 o 
   9  10   7        3.36        2.70      1.49 o 
  10  10   7        0.01        1.09      1.54 o 
  -2  11   7        0.38        1.38      0.96 o 
  -1  11   7       71.33       80.93      4.66 o 
   0  11   7       11.61        9.54      1.64 o 
   1  11   7        2.06        2.41      1.24 o 
   2  11   7       61.88       58.42      3.31 o 
   3  11   7       28.40       32.66      3.47 o 
   4  11   7        1.92        2.05      1.10 o 
   5  11   7        2.43        2.00      1.22 o 
   6  11   7      120.71      120.17      5.80 o 
   8  11   7        0.15       -0.20      0.85 o 
   9  11   7       14.89       24.07      3.13 o 
  -1  12   7        8.89       11.60      2.90 o 
   0  12   7       39.14       35.59      3.07 o 
   1  12   7      282.41      321.52     10.84 o 
   2  12   7       60.46       61.13      3.60 o 
   3  12   7        5.65       10.06      1.84 o 
   4  12   7        0.74        1.32      1.05 o 
   5  12   7       22.99       24.30      3.24 o 
   6  12   7       21.93       18.93     11.38 o 
   8  12   7        0.01        1.88      3.06 o 
   0  13   7       47.35       52.67      5.87 o 
   1  13   7        4.46        5.24      2.51 o 
   2  13   7       21.53       19.95      2.43 o 
   3  13   7       56.52       61.56      3.81 o 
   4  13   7      125.85      142.55      9.19 o 
   5  13   7        0.66        2.50      1.43 o 
   6  13   7       23.58        4.01      3.79 o 
  -6  -7   8        0.08       -0.12      1.98 o 
  -5  -7   8      140.36      151.30      7.32 o 
  -4  -7   8       23.14       21.82      3.07 o 
  -3  -7   8        1.26        1.12      1.67 o 
  -2  -7   8        0.48       -0.34      1.27 o 
  -1  -7   8        2.18        2.04      2.09 o 
  -8  -6   8        0.55       -1.78      1.78 o 
  -7  -6   8       80.40       84.76      4.18 o 
  -6  -6   8        0.02        0.42      1.55 o 
  -5  -6   8        0.41       -0.16      1.08 o 
  -4  -6   8        0.13        0.46      1.12 o 
  -3  -6   8      184.87      193.32      8.09 o 
  -2  -6   8       15.91       16.32      2.43 o 
  -1  -6   8       36.60       36.32      3.36 o 
   0  -6   8       33.70       35.28      2.45 o 
   1  -6   8        5.43        6.18      1.40 o 
   2  -6   8        1.52        3.01      1.94 o 
  -9  -5   8       14.92       15.52      3.46 o 
  -8  -5   8       48.90       47.36      3.09 o 
  -7  -5   8        6.62        5.03      1.36 o 
  -6  -5   8      165.72      149.28      5.59 o 
  -5  -5   8       21.33       21.52      2.63 o 
  -4  -5   8       13.21       14.50      2.18 o 
  -3  -5   8       15.08       14.59      2.17 o 
  -2  -5   8       72.90       74.38      5.94 o 
  -1  -5   8        0.00       -0.05      0.97 o 
   0  -5   8       15.36       18.09      7.02 o 
   1  -5   8       27.23       30.78      2.85 o 
   2  -5   8       33.92       38.23      3.32 o 
   3  -5   8       30.78       30.76      3.19 o 
  -9  -4   8        0.68        0.85      1.14 o 
  -8  -4   8      111.37      111.88      4.62 o 
  -7  -4   8       22.78       22.89      2.14 o 
  -6  -4   8        1.46        0.71      0.77 o 
  -5  -4   8       15.29       12.89      1.65 o 
  -4  -4   8       95.33       95.22      4.77 o 
  -3  -4   8      141.74      138.45      5.94 o 
  -2  -4   8       14.08       15.99      3.07 o 
  -1  -4   8       21.40       21.95      2.87 o 
   0  -4   8       29.69       30.72      4.08 o 
   1  -4   8        2.51        1.89      2.67 o 
   2  -4   8       10.17        6.96      5.03 o 
   3  -4   8       58.09       63.27      3.98 o 
   4  -4   8        3.65        3.20      1.85 o 
  -9  -3   8       19.73       18.63      2.15 o 
  -8  -3   8      289.51      294.79      8.65 o 
  -7  -3   8       14.13       12.72      1.64 o 
  -6  -3   8        7.71        8.83      1.36 o 
  -5  -3   8      238.38      236.05      7.15 o 
  -4  -3   8        6.16        4.41      1.37 o 
  -3  -3   8       32.90       31.17      2.35 o 
  -2  -3   8       34.87       31.88      2.34 o 
  -1  -3   8       62.37       62.21      9.93 o 
   0  -3   8        2.68        2.26      0.85 o 
   1  -3   8       70.79       77.27      6.97 o 
   2  -3   8        0.00        0.01      1.19 o 
   3  -3   8       13.63       19.04     10.23 o 
   4  -3   8       34.41       27.60      9.41 o 
   5  -3   8       27.20       27.28      3.91 o 
  -9  -2   8       31.72       34.53      2.85 o 
  -8  -2   8       59.54       58.05      4.48 o 
  -7  -2   8       25.09       24.93      2.06 o 
  -6  -2   8       45.84       46.19      2.50 o 
  -5  -2   8       81.63       84.19      3.31 o 
  -4  -2   8      168.59      170.57      5.30 o 
  -3  -2   8       12.83       12.03      1.82 o 
  -2  -2   8      107.33      110.08      5.57 o 
  -1  -2   8       22.67       24.81      1.96 o 
   0  -2   8       19.01       20.31      3.33 o 
   1  -2   8       67.77       70.73      6.24 o 
   2  -2   8      302.09      304.01     17.32 o 
   3  -2   8        0.78        0.73      2.80 o 
   4  -2   8        5.87       17.54     12.25 o 
   5  -2   8        1.61        2.31      1.41 o 
   6  -2   8       10.54        6.55      3.84 o 
  -9  -1   8       62.09       61.05      4.37 o 
  -8  -1   8        0.07        0.23      0.87 o 
  -7  -1   8      148.74      148.95      5.04 o 
  -6  -1   8      113.20      107.14      3.92 o 
  -5  -1   8       29.85       28.23      1.93 o 
  -4  -1   8      602.72      579.39     11.46 o 
  -3  -1   8      129.05      127.53      4.48 o 
  -2  -1   8        2.70        2.22      0.53 o 
  -1  -1   8       11.69       15.15      1.08 o 
   0  -1   8       69.90       64.43      2.87 o 
   1  -1   8        0.47        0.18      0.70 o 
   2  -1   8       66.50       66.51      5.71 o 
   3  -1   8        3.36        5.58      1.86 o 
   4  -1   8       18.18       24.42     13.75 o 
   5  -1   8        2.74        2.97      2.64 o 
   6  -1   8       19.91       16.85      2.55 o 
  -9   0   8       47.26       37.54      3.50 o 
  -8   0   8        5.73        5.21      1.62 o 
  -7   0   8      110.38      115.25      4.21 o 
  -6   0   8       24.95       26.19      1.56 o 
  -5   0   8       22.07       16.31      1.21 o 
  -4   0   8      166.67      164.39      4.03 o 
  -3   0   8      146.36      139.73      3.54 o 
  -2   0   8       35.02       38.19      1.54 o 
  -1   0   8      112.38      109.09      2.78 o 
   0   0   8        1.97        1.79      0.59 o 
   1   0   8       41.29       43.01      1.99 o 
   2   0   8       21.61       20.14      1.23 o 
   3   0   8      304.08      293.63     15.80 o 
   4   0   8       24.40       25.38      7.67 o 
   5   0   8        2.13        1.42      2.29 o 
   6   0   8       12.54       14.05      5.79 o 
   7   0   8       54.10       52.19      3.94 o 
  -9   1   8        0.44       -0.58      0.97 o 
  -8   1   8      217.19      214.33      9.08 o 
  -7   1   8       27.26       29.49      2.31 o 
  -6   1   8      133.57      126.35      3.82 o 
  -5   1   8      112.07      112.15      5.04 o 
  -4   1   8      153.49      152.15      3.75 o 
  -3   1   8        3.97        4.64      0.62 o 
  -2   1   8      848.77      864.27     15.97 o 
  -1   1   8      107.56      119.10      2.94 o 
   0   1   8        2.98        3.01      0.42 o 
   1   1   8       69.85       65.22      2.52 o 
   2   1   8      207.02      200.64      7.97 o 
   3   1   8        0.59        0.20      0.44 o 
   4   1   8       76.61       78.10     19.20 o 
   5   1   8       13.44       24.24     11.73 o 
   6   1   8       42.32       41.00      6.40 o 
   7   1   8        3.16        3.27      4.13 o 
   8   1   8       45.63       45.78      2.95 o 
  -8   2   8       71.42       71.19      4.58 o 
  -7   2   8      230.23      221.50      6.72 o 
  -6   2   8       45.55       44.40      2.41 o 
  -5   2   8        7.81        5.46      1.42 o 
  -4   2   8      211.87      229.44      4.39 o 
  -3   2   8       90.37       98.59      2.99 o 
  -2   2   8      347.79      363.34      6.20 o 
  -1   2   8       40.98       43.96      1.16 o 
   0   2   8      348.58      356.83      5.99 o 
   1   2   8       13.81       13.99      1.13 o 
   2   2   8      215.85      210.91     11.92 o 
   3   2   8       52.57       53.18      2.94 o 
   4   2   8      457.58      426.29     21.58 o 
   6   2   8       73.75       79.40      8.72 o 
   7   2   8        0.00       -1.42      1.62 o 
   8   2   8       19.85       16.53      1.93 o 
  -8   3   8      225.86      223.87     10.40 o 
  -7   3   8       25.52       25.70      2.06 o 
  -6   3   8        0.26       -0.19      0.57 o 
  -5   3   8      122.31      131.29      6.58 o 
  -4   3   8       22.14       20.74      1.24 o 
  -3   3   8        0.68        0.26      0.26 o 
  -2   3   8      662.58      671.34     10.84 o 
  -1   3   8      182.41      177.92      4.54 o 
   0   3   8       19.55       20.16      0.61 o 
   1   3   8      207.32      208.29      4.34 o 
   2   3   8      232.15      238.79      5.68 o 
   3   3   8       57.42       59.29      2.18 o 
   4   3   8       12.67       13.06      0.91 o 
   5   3   8       83.60       75.58     16.86 o 
   6   3   8        8.21        9.48      4.73 o 
   7   3   8        3.52        6.00      2.67 o 
   8   3   8       12.20        8.37      5.68 o 
   9   3   8       12.33       11.70      2.84 o 
  -8   4   8       33.10       37.03      3.90 o 
  -7   4   8        3.17        0.43      1.27 o 
  -6   4   8      173.79      167.59     14.60 o 
  -5   4   8       76.02       74.59      2.60 o 
  -4   4   8      520.42      479.28      9.77 o 
  -3   4   8       46.49       45.74      1.72 o 
  -2   4   8        0.09        0.38      0.31 o 
  -1   4   8      495.12      474.49      9.00 o 
   0   4   8      384.81      369.34      7.15 o 
   1   4   8        1.80        0.91      0.33 o 
   2   4   8        8.44        9.62      1.11 o 
   3   4   8      302.07      300.07     10.57 o 
   4   4   8      340.76      333.52     35.19 o 
   5   4   8      277.17      270.12     12.52 o 
   6   4   8       62.94       67.55     16.94 o 
   7   4   8        8.34        6.49      3.57 o 
   8   4   8        2.77        1.89      2.56 o 
   9   4   8       88.81       79.19      5.55 o 
  -8   5   8       12.15       13.84      2.82 o 
  -7   5   8      279.78      300.04      9.41 o 
  -6   5   8       86.65       76.80      3.68 o 
  -5   5   8      195.15      207.31      6.65 o 
  -4   5   8        5.40        8.97      1.23 o 
  -3   5   8        9.53        6.57      0.79 o 
  -2   5   8        0.19        1.07      0.40 o 
  -1   5   8      650.50      635.37     11.81 o 
   0   5   8      572.73      594.60     13.36 o 
   1   5   8      132.56      133.17      3.37 o 
   2   5   8        0.08        0.50      0.29 o 
   3   5   8       18.59       20.12      1.14 o 
   4   5   8        2.05        1.55      0.88 o 
   5   5   8       30.45       30.26      4.12 o 
   6   5   8      287.99      298.13     11.70 o 
   7   5   8       11.39       14.61      7.87 o 
   8   5   8        1.44        0.85      1.96 o 
   9   5   8        0.11       -0.32      1.14 o 
  -7   6   8        9.45       11.71      1.96 o 
  -6   6   8      103.76      112.57      4.74 o 
  -5   6   8      282.35      278.36      8.41 o 
  -4   6   8       86.34       75.86      3.57 o 
  -3   6   8      134.68      119.15      4.20 o 
  -2   6   8      134.82      125.52      4.20 o 
  -1   6   8       15.04       13.56      1.48 o 
   0   6   8       18.41       16.38      1.98 o 
   1   6   8      165.66      134.53      4.71 o 
   2   6   8        0.12        0.89      0.46 o 
   3   6   8       53.06       53.40      2.65 o 
   4   6   8       82.43       89.57      5.81 o 
   5   6   8      295.02      273.96     20.10 o 
   6   6   8       99.33       72.43     10.75 o 
   7   6   8       12.49        9.32      5.89 o 
   8   6   8       13.52       16.03     10.37 o 
   9   6   8       59.13       65.12      4.75 o 
  -7   7   8       16.68       16.70      3.77 o 
  -6   7   8      219.63      214.67      7.44 o 
  -5   7   8       87.63       99.78      4.31 o 
  -4   7   8       97.58       96.37      4.03 o 
  -3   7   8       32.94       32.17      2.35 o 
  -2   7   8       34.70       32.61      1.91 o 
  -1   7   8       11.95       13.20      1.25 o 
   0   7   8      777.95      750.12     20.37 o 
   1   7   8        8.04        5.82      1.03 o 
   2   7   8        1.02        2.65      0.77 o 
   3   7   8       60.15       62.04      2.99 o 
   4   7   8       47.91       52.62      5.33 o 
   5   7   8        1.83        1.88      1.12 o 
   6   7   8       60.57       58.34      6.18 o 
   7   7   8      235.01      255.59     22.77 o 
   8   7   8        0.98       -0.63      0.74 o 
   9   7   8        2.66        2.24      1.49 o 
  -6   8   8      137.82      140.31      9.18 o 
  -5   8   8       14.40       13.37      1.91 o 
  -4   8   8       98.96       95.51      4.14 o 
  -3   8   8      117.91      128.86      8.49 o 
  -2   8   8       27.23       22.93      2.09 o 
  -1   8   8        1.65        2.39      1.10 o 
   0   8   8       67.39       69.23      3.24 o 
   1   8   8       46.70       46.19      2.51 o 
   2   8   8      408.41      365.38     11.01 o 
   3   8   8      101.01       93.96      3.59 o 
   4   8   8       43.60       40.33      2.85 o 
   5   8   8        6.90        8.92      0.90 o 
   6   8   8       71.14       78.00      9.36 o 
   7   8   8      102.11      100.36     14.84 o 
   9   8   8        2.28        2.43      1.56 o 
  -5   9   8       11.25       13.40      3.23 o 
  -4   9   8       12.68       10.32      1.98 o 
  -3   9   8      126.66      122.28      4.79 o 
  -2   9   8        5.97        6.15      2.03 o 
  -1   9   8       97.49      100.97      5.55 o 
   0   9   8       80.39       75.33      3.60 o 
   1   9   8       77.95       78.13      3.62 o 
   2   9   8        0.01        0.06      0.47 o 
   3   9   8        0.54        0.74      0.59 o 
   4   9   8       17.45       13.06      1.75 o 
   5   9   8      108.21      118.73      8.48 o 
   6   9   8       16.74       19.55      1.74 o 
   7   9   8        5.48        4.95      1.33 o 
   9   9   8        1.92        1.37      1.17 o 
  -4  10   8      117.00      125.66      5.33 o 
  -3  10   8        5.51        7.75      1.49 o 
  -2  10   8        0.82        0.52      0.80 o 
  -1  10   8        1.44        0.29      1.04 o 
   0  10   8      160.98      159.62      6.18 o 
   1  10   8       11.35       12.33      1.68 o 
   2  10   8      136.29      127.54      5.19 o 
   3  10   8       47.85       45.92      2.84 o 
   4  10   8       24.47       19.32      1.33 o 
   5  10   8       24.23       25.15      1.74 o 
   6  10   8       20.26       23.71      1.89 o 
   7  10   8        1.88        1.27      0.81 o 
   8  10   8       73.62       71.74      3.59 o 
   9  10   8       13.92       10.16      6.94 o 
  -3  11   8        3.23        2.24      1.61 o 
  -2  11   8      111.20      107.51      4.90 o 
  -1  11   8       91.65       95.13      6.55 o 
   0  11   8      111.00      110.68      5.08 o 
   1  11   8        1.83        2.48      1.00 o 
   2  11   8       74.59       80.51      4.03 o 
   3  11   8        4.35        4.75      1.42 o 
   4  11   8       40.67       42.58      2.96 o 
   5  11   8      229.50      153.58     11.18 o 
   6  11   8       11.31        7.86      1.77 o 
   7  11   8       63.09       75.66      3.49 o 
  -2  12   8       20.05       21.98      3.01 o 
  -1  12   8       17.69       17.20      2.64 o 
   0  12   8       26.00       27.95      4.42 o 
   1  12   8        0.22        0.59      0.95 o 
   2  12   8       60.84       60.24      3.93 o 
   3  12   8      107.21      117.51      5.31 o 
   4  12   8       50.76       55.76      3.56 o 
   5  12   8        3.26        2.31      1.33 o 
   6  12   8       34.49       16.42      4.52 o 
   7  12   8       35.61       40.64      4.33 o 
   0  13   8       41.39       45.91      5.69 o 
   1  13   8        3.13        3.48      2.42 o 
   2  13   8       51.54       56.91      6.11 o 
   3  13   8       24.75       30.65      2.87 o 
   4  13   8       86.95       91.54      4.85 o 
   5  13   8      140.55      142.67     11.28 o 
  -7  -6   9       13.62       15.29      3.46 o 
  -6  -6   9       30.26       28.57      4.26 o 
  -5  -6   9       51.68       62.39      5.49 o 
  -4  -6   9        0.13       -0.64      1.18 o 
  -3  -6   9       49.30       45.81      3.80 o 
  -2  -6   9        2.50        2.51      1.46 o 
  -1  -6   9        4.67        5.62      1.91 o 
  -8  -5   9       36.60       37.07      4.49 o 
  -7  -5   9        5.09        6.15      2.24 o 
  -6  -5   9        2.95        2.95      1.24 o 
  -5  -5   9        1.25        2.79      1.72 o 
  -4  -5   9       10.13       11.24      2.13 o 
  -3  -5   9       33.82       31.20      3.10 o 
  -2  -5   9        8.35        8.67      1.90 o 
  -1  -5   9        0.80        0.76      1.57 o 
   0  -5   9       27.48       26.16      2.92 o 
   1  -5   9        0.16       -0.42      0.94 o 
   2  -5   9        3.17        2.62      1.45 o 
  -8  -4   9       52.33       52.32      4.79 o 
  -7  -4   9       30.69       30.18      2.55 o 
  -6  -4   9       21.70       24.03      2.21 o 
  -5  -4   9       60.27       64.12      3.39 o 
  -4  -4   9       57.79       52.79      4.32 o 
  -3  -4   9       11.84       13.87      2.08 o 
  -2  -4   9      292.71      289.89     10.30 o 
  -1  -4   9        2.52        3.47      1.81 o 
   0  -4   9        5.87        4.23      3.92 o 
   1  -4   9        0.00        0.75      1.64 o 
   2  -4   9       18.22       10.30      9.30 o 
   3  -4   9        7.08        5.30      2.00 o 
  -8  -3   9        4.58        4.48      1.35 o 
  -7  -3   9       39.91       40.98      2.73 o 
  -6  -3   9        3.08        2.95      1.04 o 
  -5  -3   9      159.98      159.84      8.12 o 
  -4  -3   9        1.48        0.71      0.74 o 
  -3  -3   9        2.45        2.48      1.09 o 
  -2  -3   9        2.70        3.02      1.12 o 
  -1  -3   9        6.58        9.16      2.22 o 
   0  -3   9        1.44        0.99      0.84 o 
   1  -3   9      208.90      187.00     12.85 o 
   2  -3   9       44.28       40.75      5.17 o 
   3  -3   9       16.94       23.21     19.06 o 
   4  -3   9        0.21        0.33      1.35 o 
  -8  -2   9       45.01       45.75      3.98 o 
  -7  -2   9       65.27       65.38      5.18 o 
  -6  -2   9       39.33       40.52      2.45 o 
  -5  -2   9       72.07       67.35      3.94 o 
  -4  -2   9       23.28       20.23      1.80 o 
  -3  -2   9       92.02       85.47      4.89 o 
  -2  -2   9      176.88      178.53      9.01 o 
  -1  -2   9       68.75       71.59      3.63 o 
   0  -2   9        6.66        8.75      1.49 o 
   1  -2   9      110.49      104.73      8.36 o 
   2  -2   9      106.90       94.06      7.81 o 
   3  -2   9       62.28       58.95      5.92 o 
   5  -2   9        0.77       -0.37      1.17 o 
  -9  -1   9        0.41       -0.48      1.19 o 
  -8  -1   9      223.27      227.19      9.95 o 
  -7  -1   9      107.58       99.52      5.68 o 
  -6  -1   9       49.96       50.69      2.67 o 
  -5  -1   9      248.06      236.64      7.65 o 
  -4  -1   9       95.55       97.18      4.20 o 
  -3  -1   9       75.43       78.08      2.52 o 
  -2  -1   9      343.97      336.03     12.24 o 
  -1  -1   9       54.68       56.27      4.50 o 
   0  -1   9        0.10        0.13      0.44 o 
   1  -1   9       27.98       27.30      3.82 o 
   2  -1   9      707.53      694.37     34.74 o 
   3  -1   9      143.56      146.13      9.88 o 
   4  -1   9       12.47       36.64     15.80 o 
   5  -1   9        0.01        2.58      3.18 o 
   6  -1   9        1.49       -0.88      2.82 o 
  -8   0   9       52.50       48.50      4.00 o 
  -7   0   9      180.54      177.46      8.20 o 
  -6   0   9        0.61        0.36      0.70 o 
  -5   0   9        6.92        4.29      0.79 o 
  -4   0   9      170.14      167.81      4.22 o 
  -3   0   9       41.91       39.68      1.68 o 
  -2   0   9        6.18        6.36      0.75 o 
  -1   0   9      105.00      105.40      2.89 o 
   0   0   9        8.26        7.48      1.01 o 
   1   0   9        8.19        7.27      0.96 o 
   2   0   9       19.69       19.01      4.33 o 
   3   0   9        4.79        5.50      1.90 o 
   5   0   9       25.24       49.74     18.06 o 
   6   0   9        0.63        0.02      2.57 o 
  -8   1   9      184.06      171.16      8.10 o 
  -7   1   9      103.50      116.09      5.50 o 
  -6   1   9      117.97      122.81      4.55 o 
  -5   1   9       11.52        7.38      1.17 o 
  -4   1   9      146.41      145.84      3.75 o 
  -3   1   9        0.01        0.38      0.41 o 
  -2   1   9      471.90      459.76      9.14 o 
  -1   1   9      296.60      302.79     11.78 o 
   0   1   9        7.33        6.79      0.69 o 
   1   1   9       31.54       29.52      1.47 o 
   2   1   9       95.43       95.44      7.80 o 
   3   1   9        0.27        0.08      0.57 o 
   5   1   9        8.73       20.72     12.15 o 
   6   1   9        3.89        4.02      2.87 o 
   7   1   9        2.51        2.58      2.97 o 
  -8   2   9      119.48      127.90      6.57 o 
  -7   2   9       83.92       85.60      3.77 o 
  -6   2   9       55.79       51.13      5.18 o 
  -5   2   9       74.50       64.19      3.68 o 
  -4   2   9       39.10       49.62      2.45 o 
  -3   2   9        8.81        9.78      0.84 o 
  -2   2   9        0.27        0.59      1.20 o 
  -1   2   9       55.59       59.64      1.47 o 
   0   2   9       86.00       81.49      2.46 o 
   1   2   9       16.67       19.10      1.19 o 
   2   2   9       37.70       34.18      1.52 o 
   3   2   9       21.23       21.10      1.30 o 
   5   2   9       60.87      105.11     21.91 o 
   6   2   9       51.66      132.75     25.56 o 
   7   2   9       12.35       40.78     17.88 o 
  -8   3   9        7.66        8.62      2.39 o 
  -7   3   9      371.54      371.57     13.66 o 
  -6   3   9        6.42        4.40      1.56 o 
  -5   3   9      244.42      241.13      7.00 o 
  -4   3   9       62.63       54.15      2.61 o 
  -3   3   9      215.34      216.77      5.45 o 
  -2   3   9      120.45      118.31      3.04 o 
  -1   3   9      556.66      567.32     10.63 o 
   0   3   9       38.39       42.52      1.19 o 
   1   3   9      172.73      162.62      3.64 o 
   2   3   9       44.40       45.55      2.05 o 
   3   3   9        0.36        0.09      0.37 o 
   4   3   9       26.64       24.42      1.68 o 
   6   3   9        2.28        3.79      3.86 o 
   7   3   9       10.07       25.82     14.67 o 
   8   3   9        0.17       -5.94      9.25 o 
  -8   4   9        0.27        0.88      1.68 o 
  -7   4   9       15.81       17.60      2.93 o 
  -6   4   9       33.43       33.81      2.32 o 
  -5   4   9       38.53       40.32      4.03 o 
  -4   4   9      122.62      115.68      5.21 o 
  -3   4   9        4.87        8.20      0.86 o 
  -2   4   9       36.34       30.84      1.35 o 
  -1   4   9      153.50      152.33      3.55 o 
   0   4   9       89.38       90.35      2.39 o 
   1   4   9      209.93      198.09      3.63 o 
   2   4   9       62.14       69.85      2.99 o 
   3   4   9        0.03       -0.34      0.34 o 
   4   4   9       20.50       11.01      8.60 o 
   5   4   9      301.58      306.20     14.16 o 
   6   4   9        8.17        8.35      3.18 o 
   7   4   9      100.91      100.95     10.27 o 
   8   4   9        3.08        6.10     10.38 o 
  -8   5   9       55.33       55.70      5.05 o 
  -7   5   9        7.53        7.11      2.23 o 
  -6   5   9        0.33        0.14      1.22 o 
  -5   5   9      144.86      153.52      6.36 o 
  -4   5   9      254.84      251.97      5.94 o 
  -3   5   9       13.17       11.52      1.01 o 
  -2   5   9      103.40      103.53      2.90 o 
  -1   5   9      380.16      369.92      7.39 o 
   0   5   9       61.45       60.74      1.89 o 
   1   5   9       15.19       12.10      1.36 o 
   2   5   9      272.67      277.50      6.17 o 
   3   5   9        7.78        6.74      0.90 o 
   4   5   9        1.98        1.10      0.85 o 
   5   5   9      105.84       99.58      7.95 o 
   6   5   9        1.85        1.85      2.37 o 
   7   5   9       24.88       27.35     15.81 o 
   8   5   9        5.98       18.46     13.31 o 
   9   5   9        3.67        1.94     12.79 o 
  -7   6   9      204.05      215.20     10.30 o 
  -6   6   9       26.92       28.49      3.39 o 
  -5   6   9       54.80       52.12      2.96 o 
  -4   6   9      104.43      114.00      4.39 o 
  -3   6   9      304.49      292.33      8.31 o 
  -2   6   9       65.24       69.67      2.93 o 
  -1   6   9       41.06       41.78      1.58 o 
   0   6   9      418.84      437.39     10.29 o 
   1   6   9     1049.15     1025.16     20.17 o 
   2   6   9       59.32       50.05      2.56 o 
   3   6   9       39.43       43.09      2.43 o 
   4   6   9       10.47       11.40      2.08 o 
   5   6   9        2.24        2.37      1.11 o 
   6   6   9      425.15      431.01     16.03 o 
   7   6   9      398.06      419.52     27.86 o 
   8   6   9        6.58        9.75      4.57 o 
  -7   7   9        1.15        3.42      2.20 o 
  -6   7   9      111.52      114.72      5.04 o 
  -5   7   9       21.17       19.32      2.09 o 
  -4   7   9      420.57      425.32     11.79 o 
  -3   7   9       27.60       33.70      2.67 o 
  -2   7   9       72.77       77.30      3.24 o 
  -1   7   9        9.69       13.53      1.30 o 
   1   7   9        0.41       -0.08      0.43 o 
   2   7   9      214.99      193.59      6.51 o 
   3   7   9       13.46       13.70      1.56 o 
   4   7   9       18.17       20.57      1.66 o 
   5   7   9      122.33      136.09     11.49 o 
   6   7   9       17.59       20.20      2.47 o 
   7   7   9       15.69       15.41      2.82 o 
   8   7   9        2.10        4.15      2.66 o 
  -6   8   9       44.20       43.67      3.31 o 
  -5   8   9        4.42        4.12      1.33 o 
  -4   8   9      113.21      109.90      4.61 o 
  -3   8   9        2.42        1.40      0.81 o 
  -2   8   9        3.35        3.49      1.15 o 
  -1   8   9       33.50       33.33      1.97 o 
   0   8   9      251.55      247.55      8.04 o 
   1   8   9       37.72       40.78      2.44 o 
   2   8   9      226.69      206.12      8.94 o 
   3   8   9        5.17        3.85      0.88 o 
   4   8   9       11.67       10.02      1.33 o 
   5   8   9        1.80        2.50      0.88 o 
   6   8   9       31.67       32.56      3.13 o 
   7   8   9       13.40       11.32      1.69 o 
   8   8   9       61.75       59.29      6.80 o 
  -5   9   9       44.84       42.93      3.21 o 
  -4   9   9       46.09       52.63      4.31 o 
  -3   9   9      203.86      209.43      6.99 o 
  -2   9   9        0.01       -0.46      0.64 o 
  -1   9   9      201.82      192.51      6.02 o 
   0   9   9       28.79       27.09      2.20 o 
   1   9   9       95.19      101.99      4.37 o 
   2   9   9       10.47        6.69      1.08 o 
   3   9   9      111.11      110.40      4.13 o 
   4   9   9       15.30       15.01      1.58 o 
   5   9   9      393.83      408.96     11.18 o 
   6   9   9       36.85       35.85      2.04 o 
   7   9   9       28.53       27.31      6.13 o 
   8   9   9       18.33       16.93      4.53 o 
  -4  10   9       14.75       10.25      2.51 o 
  -3  10   9       42.18       47.23      3.52 o 
  -2  10   9        0.22        0.15      0.85 o 
  -1  10   9        0.12        0.46      1.03 o 
   0  10   9       22.02       26.29      3.46 o 
   1  10   9       18.76       22.11      2.31 o 
   2  10   9        1.41        2.57      0.99 o 
   3  10   9       80.43       83.28      4.01 o 
   4  10   9        0.70        1.76      0.66 o 
   5  10   9        1.36        1.75      0.68 o 
   6  10   9        2.82        3.63      0.92 o 
   7  10   9        1.42        1.29      0.80 o 
   8  10   9       42.43       46.37      3.02 o 
   9  10   9       38.70       21.61      4.59 o 
  -3  11   9        0.71        0.45      1.58 o 
  -2  11   9       97.18       95.57     10.48 o 
  -1  11   9        0.02       -0.69      0.69 o 
   0  11   9      127.31      129.28      5.67 o 
   1  11   9      206.70      228.05      8.23 o 
   2  11   9       40.14       40.96      2.86 o 
   3  11   9       42.85       46.75      3.18 o 
   4  11   9      102.34      110.47      5.09 o 
   5  11   9       22.40       24.51      2.54 o 
   6  11   9       44.88       46.52      2.36 o 
   7  11   9        4.36        5.45      1.18 o 
   8  11   9       69.58       33.44      5.58 o 
  -2  12   9        6.49        8.54      2.43 o 
  -1  12   9       28.50       28.92      3.23 o 
   0  12   9       11.36       12.51      3.43 o 
   1  12   9        3.54        4.18      1.35 o 
   2  12   9       46.71       59.85      3.66 o 
   3  12   9       44.46       46.74      3.18 o 
   4  12   9       23.12       28.29      2.71 o 
   5  12   9       32.56       32.02      3.23 o 
   6  12   9        2.46        1.79      1.26 o 
   1  13   9        0.44       -0.01      2.11 o 
   2  13   9      288.96      322.91     18.94 o 
   3  13   9       43.27       48.01      5.59 o 
   4  13   9       68.56       78.27      7.44 o 
  -7  -5  10       20.13       21.69      3.82 o 
  -5  -5  10       94.49      100.17      6.95 o 
  -4  -5  10       18.86       21.27      3.52 o 
  -3  -5  10        0.26        0.59      1.27 o 
  -2  -5  10       10.54       10.87      2.20 o 
  -1  -5  10       56.29       60.86      4.39 o 
   0  -5  10        8.35        6.10      6.21 o 
  -6  -4  10       24.52       24.24      2.40 o 
  -5  -4  10      136.73      137.34      5.47 o 
  -4  -4  10        1.03        1.11      1.03 o 
  -3  -4  10        1.12       -0.49      1.04 o 
  -2  -4  10       22.29       26.79      3.76 o 
  -1  -4  10        8.92        9.74      3.37 o 
   0  -4  10        0.93        0.74      1.19 o 
   1  -4  10       19.26       20.07      6.41 o 
   2  -4  10        3.70        4.97      2.79 o 
  -7  -3  10      230.40      240.16     10.80 o 
  -6  -3  10        0.46        0.95      0.96 o 
  -5  -3  10        2.52        2.98      1.13 o 
  -4  -3  10        6.71        7.13      1.41 o 
  -3  -3  10       76.77       78.83      3.63 o 
  -2  -3  10       31.08       29.85      4.95 o 
  -1  -3  10       69.97       79.53     10.04 o 
   0  -3  10        6.04        3.68      2.69 o 
   1  -3  10       30.72       36.65     12.19 o 
   2  -3  10        0.30       -0.06      1.71 o 
   3  -3  10       12.08       37.29     18.06 o 
  -7  -2  10        0.91        1.26      1.43 o 
  -6  -2  10       37.58       29.46      3.42 o 
  -5  -2  10       83.15       78.59      5.07 o 
  -4  -2  10      319.61      318.90     27.24 o 
  -3  -2  10        0.64        0.54      0.81 o 
  -2  -2  10        0.15        1.00      0.79 o 
  -1  -2  10       24.03       26.39      2.43 o 
   0  -2  10       20.61       22.56      3.96 o 
   1  -2  10       18.59       23.36      9.92 o 
   2  -2  10       10.90       17.29      4.82 o 
   4  -2  10        5.36        3.58      3.91 o 
  -8  -1  10       33.49       34.16      3.71 o 
  -7  -1  10        1.56        3.26      1.58 o 
  -6  -1  10      123.65      116.32      6.39 o 
  -5  -1  10       19.08       15.08      2.48 o 
  -4  -1  10       27.12       26.69      2.01 o 
  -3  -1  10        0.07        0.00      0.67 o 
  -2  -1  10      324.71      337.57      9.12 o 
  -1  -1  10        6.35        5.85      1.08 o 
   0  -1  10       79.01       79.25      4.58 o 
   1  -1  10        7.45       11.66      3.37 o 
   2  -1  10       20.73       17.03      4.33 o 
   3  -1  10       25.92       58.77     19.67 o 
   5  -1  10        8.88        4.23      4.17 o 
  -8   0  10       69.49       72.65      5.03 o 
  -7   0  10       26.70       26.69      3.21 o 
  -6   0  10        8.34        9.82      2.11 o 
  -5   0  10      386.61      377.62     10.17 o 
  -4   0  10       41.82       37.85      2.29 o 
  -3   0  10       19.94       22.01      1.38 o 
  -2   0  10       33.33       34.76      1.61 o 
  -1   0  10        0.33        0.10      0.44 o 
   0   0  10       34.34       32.99      2.03 o 
   1   0  10       97.27       94.84      4.72 o 
   2   0  10        0.05       -0.51      1.31 o 
   3   0  10       15.67       30.35     14.22 o 
   5   0  10       16.23       31.98     16.48 o 
  -8   1  10       19.45       17.81      2.82 o 
  -7   1  10       25.52       26.53      3.21 o 
  -6   1  10      118.63      124.14      4.75 o 
  -5   1  10      139.03      135.70      4.86 o 
  -4   1  10       26.83       26.72      2.02 o 
  -3   1  10        5.35        4.98      0.96 o 
  -2   1  10      208.14      203.97      6.58 o 
  -1   1  10      570.18      576.99     11.04 o 
   0   1  10      234.04      225.69      8.40 o 
   1   1  10       32.52       29.32      3.41 o 
   2   1  10        2.43        0.76      1.27 o 
   3   1  10        2.31        1.59      1.89 o 
   6   1  10       24.90       58.49     21.51 o 
  -7   2  10        2.10        1.45      1.13 o 
  -6   2  10      166.82      167.34      6.57 o 
  -5   2  10       24.99       22.81      1.99 o 
  -4   2  10       50.37       47.16      2.51 o 
  -3   2  10       73.91       74.26      3.13 o 
  -2   2  10       13.04       14.59      1.44 o 
  -1   2  10        0.77        0.69      0.59 o 
   0   2  10       47.74       49.30      2.30 o 
   1   2  10       15.36       13.93      1.78 o 
   2   2  10        1.51        0.68      0.45 o 
   3   2  10       56.75       52.40      2.83 o 
   4   2  10       11.06       16.22     10.62 o 
   5   2  10       24.81       45.26     17.45 o 
   6   2  10        6.52        6.19      4.95 o 
  -7   3  10      130.55      129.49      4.98 o 
  -6   3  10       42.29       44.68      2.68 o 
  -5   3  10      179.01      183.44      5.93 o 
  -4   3  10        3.53        1.25      0.68 o 
  -3   3  10      155.45      151.68      4.94 o 
  -2   3  10        0.22       -0.13      0.46 o 
  -1   3  10      609.51      607.79     14.18 o 
   0   3  10        9.66        9.24      0.76 o 
   1   3  10       47.20       49.39      1.65 o 
   2   3  10       88.50       83.54      4.86 o 
   3   3  10      322.70      305.04     19.28 o 
   4   3  10      100.36       83.27     20.78 o 
   5   3  10      110.18      149.06     26.49 o 
   6   3  10       20.69       21.63     12.69 o 
   7   3  10        2.94        3.16      3.96 o 
  -7   4  10       16.40       12.60      2.77 o 
  -6   4  10       46.39       34.01      2.46 o 
  -5   4  10        5.37        5.41      1.14 o 
  -4   4  10        0.03        0.37      0.67 o 
  -3   4  10      499.44      498.08     12.29 o 
  -2   4  10       59.98       62.84      2.72 o 
  -1   4  10       76.90       76.45      2.24 o 
   0   4  10       10.25       11.73      0.86 o 
   1   4  10      209.53      209.43      4.57 o 
   2   4  10        0.28        0.40      0.46 o 
   3   4  10       60.20       54.73      3.92 o 
   4   4  10        1.64        1.01      0.73 o 
   5   4  10       11.06        5.23      2.72 o 
   6   4  10       14.35       19.59      4.73 o 
   7   4  10      156.48      154.03     13.92 o 
   8   4  10        4.13        6.08     13.25 o 
  -7   5  10        1.56        1.65      1.67 o 
  -6   5  10      182.71      185.58      9.21 o 
  -5   5  10       53.37       59.58      6.31 o 
  -4   5  10      147.36      166.75      6.71 o 
  -3   5  10       33.11       28.79      2.00 o 
  -2   5  10      129.07      129.98      3.50 o 
  -1   5  10        6.40        7.43      0.76 o 
   0   5  10      164.83      174.19      4.02 o 
   1   5  10        1.10        2.71      0.54 o 
   2   5  10      195.49      196.60      4.36 o 
   3   5  10       14.05       12.64      1.21 o 
   4   5  10       97.16       90.56     10.42 o 
   5   5  10        0.20       -0.20      0.89 o 
   6   5  10        1.49        1.86      2.23 o 
   7   5  10       91.04       87.02      9.69 o 
   8   5  10        8.14       20.75     15.37 o 
  -6   6  10       36.51       43.27      4.04 o 
  -5   6  10       27.44       33.80      3.66 o 
  -4   6  10       14.00        9.51      2.06 o 
  -3   6  10      175.54      174.50      5.73 o 
  -2   6  10        7.06        6.75      0.86 o 
  -1   6  10      137.44      147.51      3.69 o 
   0   6  10      168.44      169.06      4.00 o 
   1   6  10        0.42        0.22      0.36 o 
   2   6  10      167.39      150.50      3.89 o 
   3   6  10       75.70       77.71      4.92 o 
   4   6  10        0.10        0.01      0.84 o 
   5   6  10       10.65       10.71      2.81 o 
   6   6  10        2.35        3.01      2.42 o 
   7   6  10      186.42      181.82     15.25 o 
   8   6  10       15.80       41.01     18.09 o 
  -6   7  10      245.33      248.58     11.41 o 
  -5   7  10       37.27       38.68      3.88 o 
  -4   7  10      110.40      111.27      4.56 o 
  -3   7  10       67.04       61.12      3.79 o 
  -2   7  10       18.65       17.00      1.91 o 
  -1   7  10      120.69      117.46      4.06 o 
   0   7  10       10.79       13.26      1.32 o 
   1   7  10      145.40      155.44      5.61 o 
   2   7  10      109.43       98.47      4.11 o 
   3   7  10       23.88       24.43      1.99 o 
   4   7  10       27.24       29.41      2.13 o 
   5   7  10      137.48      135.46      8.94 o 
   6   7  10        3.08        3.59      1.41 o 
   7   7  10        7.62       11.05      3.60 o 
   8   7  10        6.68        8.72     12.41 o 
  -5   8  10        0.20        0.96      1.58 o 
  -4   8  10       12.93       13.55      1.85 o 
  -3   8  10        0.75        1.23      0.86 o 
  -2   8  10      213.27      216.62      6.86 o 
  -1   8  10      110.31      120.05      4.26 o 
   0   8  10       90.17       93.28      3.55 o 
   1   8  10        5.13        5.16      1.11 o 
   2   8  10       50.40       50.67      2.84 o 
   3   8  10       91.81       88.46      4.00 o 
   4   8  10      164.61      155.44      9.61 o 
   5   8  10       42.14       44.53      2.55 o 
   6   8  10        8.05        9.17      1.96 o 
   7   8  10        9.58       11.38      4.13 o 
   8   8  10       58.65       54.90      4.24 o 
  -5   9  10       37.62       31.19      2.89 o 
  -4   9  10        0.65        0.44      1.04 o 
  -3   9  10       12.43        8.28      1.51 o 
  -2   9  10       87.16       87.60      3.89 o 
  -1   9  10       16.30       15.40      1.65 o 
   0   9  10        0.02       -0.17      0.85 o 
   1   9  10        4.25        3.70      1.08 o 
   2   9  10       39.64       46.87      2.84 o 
   3   9  10       35.65       36.04      2.24 o 
   4   9  10        0.14       -0.17      0.63 o 
   5   9  10       17.43       21.26      1.96 o 
   6   9  10       36.28       39.84      2.98 o 
   7   9  10       15.23       14.07      1.54 o 
   8   9  10        0.09        0.38      1.01 o 
  -3  10  10       80.14       81.92      4.12 o 
  -2  10  10      134.68      141.53      7.15 o 
  -1  10  10        0.42        0.91      1.12 o 
   0  10  10       68.78       63.04      4.37 o 
   1  10  10       82.96       84.63      4.15 o 
   2  10  10      116.41      122.68      5.21 o 
   3  10  10       26.99       26.13      2.35 o 
   4  10  10        3.03        2.45      0.92 o 
   5  10  10        0.13       -0.89      0.89 o 
   6  10  10        6.77        6.20      1.09 o 
   7  10  10      108.80      124.19      4.34 o 
   8  10  10        0.22       -1.26      1.85 o 
  -2  11  10       24.35       26.99      2.54 o 
  -1  11  10       21.17       22.25      2.24 o 
   0  11  10       37.93       39.95      3.94 o 
   1  11  10        4.55        5.10      1.41 o 
   2  11  10      237.48      243.14      8.66 o 
   3  11  10        0.01        0.89      1.02 o 
   4  11  10       17.92       22.63      2.43 o 
   5  11  10       40.42       42.77      3.05 o 
   6  11  10      203.69      208.74      5.92 o 
   7  11  10       56.59       60.36      3.57 o 
   1  12  10       42.26       45.64      3.24 o 
   2  12  10       78.03       85.94      4.55 o 
   3  12  10        0.35       -0.65      0.95 o 
   4  12  10       15.10       19.35      2.35 o 
   5  12  10       42.63       47.64      3.38 o 
   6  12  10        7.99        8.53      3.08 o 
  -4  -5  11        7.05        5.73      2.77 o 
  -3  -5  11       11.57       18.93      3.90 o 
  -4  -4  11       74.54       79.75      5.98 o 
  -3  -4  11        1.86        0.83      1.87 o 
  -2  -4  11        6.85        4.17      2.27 o 
  -1  -4  11       42.11       41.13      4.53 o 
   0  -4  11        8.25        9.36      5.76 o 
  -5  -3  11        0.49       -0.23      1.27 o 
  -3  -3  11       56.56       61.77      3.42 o 
  -2  -3  11        0.26        0.28      1.02 o 
  -1  -3  11        8.37        9.67      1.92 o 
   0  -3  11        9.05       10.41      3.63 o 
   1  -3  11        0.13       -0.11      1.18 o 
   2  -3  11       67.37       72.23      5.81 o 
  -6  -2  11        0.21       -1.03      1.36 o 
  -5  -2  11        2.56        5.59      1.91 o 
  -4  -2  11       67.20       65.43      4.75 o 
  -3  -2  11       37.97       35.46      3.54 o 
  -2  -2  11       87.80       86.81      3.83 o 
  -1  -2  11       36.42       40.33      3.07 o 
   0  -2  11        7.46        8.28      2.07 o 
   1  -2  11        5.41        7.15      3.68 o 
  -6  -1  11       86.06       72.31      5.18 o 
  -5  -1  11       24.97       21.45      3.03 o 
  -4  -1  11      409.95      391.37     24.98 o 
  -3  -1  11        0.38        1.12      1.11 o 
  -2  -1  11       59.14       55.43      3.97 o 
  -1  -1  11       55.72       60.66      4.16 o 
   0  -1  11       70.99       76.79      3.37 o 
   1  -1  11       13.04       11.17      3.48 o 
   2  -1  11       42.05       72.54     21.79 o 
   3  -1  11       40.80      104.31     26.10 o 
  -7   0  11      204.95      215.65      9.95 o 
  -6   0  11        7.32        7.62      1.97 o 
  -5   0  11       16.93       19.10      2.22 o 
  -4   0  11        1.01        1.51      0.89 o 
  -3   0  11       16.28       16.68      1.73 o 
  -2   0  11       86.85       81.44      4.86 o 
  -1   0  11      214.66      212.27     10.63 o 
   0   0  11       38.35       38.08      2.18 o 
   1   0  11        5.33        6.08      1.15 o 
   2   0  11        4.14        1.54      1.33 o 
   3   0  11        0.54        0.44      2.60 o 
   4   0  11       13.32       20.71     13.64 o 
  -7   1  11        6.38        7.20      2.20 o 
  -6   1  11       15.41       12.44      1.72 o 
  -5   1  11       67.23       76.82      5.11 o 
  -4   1  11       31.83       31.83      2.31 o 
  -3   1  11      199.60      202.67      6.89 o 
  -2   1  11       14.10       14.56      1.49 o 
  -1   1  11       50.38       46.80      2.31 o 
   0   1  11        0.81        0.53      0.55 o 
   1   1  11       55.28       52.70      7.33 o 
   2   1  11        0.84        0.12      0.83 o 
   3   1  11       22.90       29.38     14.19 o 
   5   1  11       80.16      175.03     32.87 o 
  -7   2  11      270.06      281.52      8.69 o 
  -6   2  11       26.34       26.39      2.90 o 
  -5   2  11       13.76       16.91      1.90 o 
  -4   2  11      208.74      198.84      6.32 o 
  -3   2  11        3.73        3.58      0.96 o 
  -2   2  11        2.39        2.56      0.79 o 
  -1   2  11      117.33      119.10      7.10 o 
   0   2  11      133.74      134.21      8.82 o 
   1   2  11        4.88        5.30      0.90 o 
   2   2  11       80.47       73.04      5.72 o 
   3   2  11        6.12        0.08      1.90 o 
   4   2  11       11.70        9.59      9.95 o 
   5   2  11        0.01        0.53      2.66 o 
  -7   3  11        0.04       -0.12      1.59 o 
  -6   3  11       51.20       50.82      3.05 o 
  -5   3  11      144.57      155.94      5.52 o 
  -4   3  11       39.54       42.85      3.49 o 
  -3   3  11        6.75        8.50      1.32 o 
  -2   3  11      126.35      119.50      4.29 o 
  -1   3  11       77.73       79.55      3.15 o 
   0   3  11       19.85       20.09      1.53 o 
   1   3  11      150.62      143.89      4.31 o 
   2   3  11       30.42       28.00      2.74 o 
   3   3  11        6.64        0.59      1.74 o 
   4   3  11       13.79       13.96     11.15 o 
   5   3  11       82.54      124.72     26.24 o 
   6   3  11       11.51       16.45      5.66 o 
  -6   4  11       15.21       12.83      1.78 o 
  -5   4  11        1.40        1.17      0.86 o 
  -4   4  11      140.46      146.08      5.18 o 
  -3   4  11       53.57       54.00      2.75 o 
  -2   4  11       49.20       51.52      2.57 o 
  -1   4  11       29.97       35.24      2.90 o 
   0   4  11        8.21        6.78      1.02 o 
   1   4  11       17.64       16.40      2.06 o 
   2   4  11        0.11       -0.31      0.37 o 
   3   4  11       59.31       58.36      4.00 o 
   4   4  11       23.25       21.98     13.47 o 
   5   4  11        9.96       17.67     12.57 o 
   6   4  11        2.98        3.46      3.36 o 
   7   4  11        0.14       -0.20     11.53 o 
  -6   5  11       44.94       46.04      4.55 o 
  -5   5  11       49.22       52.46      5.03 o 
  -4   5  11      240.86      241.50      8.02 o 
  -3   5  11        9.36        7.19      1.44 o 
  -2   5  11        4.66        4.18      1.11 o 
  -1   5  11        3.09        2.94      0.83 o 
   0   5  11      393.67      395.85      9.83 o 
   1   5  11      459.84      453.81      8.89 o 
   2   5  11       86.06       85.04      2.90 o 
   3   5  11       89.87       90.73      7.95 o 
   4   5  11       28.93       28.18      4.73 o 
   5   5  11       13.90        3.83      2.92 o 
   6   5  11      148.58      138.41     29.87 o 
   7   5  11       79.33      169.15     31.79 o 
  -6   6  11      390.88      392.22     16.19 o 
  -5   6  11      152.07      158.52      8.43 o 
  -4   6  11       82.34       82.56      5.52 o 
  -3   6  11        1.50        0.25      0.83 o 
  -2   6  11       92.22       93.62      3.64 o 
  -1   6  11      319.67      333.02      7.55 o 
   0   6  11      217.38      220.28      4.99 o 
   1   6  11       14.78       13.52      1.02 o 
   2   6  11       49.83       51.10      1.81 o 
   3   6  11        0.08        0.27      0.74 o 
   4   6  11       25.37       24.33      3.75 o 
   5   6  11      198.18      195.78     11.93 o 
   6   6  11        0.01       -0.75      1.94 o 
   7   6  11       99.05      155.49     30.06 o 
  -5   7  11        9.95       11.12      2.69 o 
  -4   7  11       33.55       28.64      3.45 o 
  -3   7  11      175.90      184.44      8.92 o 
  -2   7  11       14.06       13.35      1.55 o 
  -1   7  11       23.38       24.18      1.81 o 
   0   7  11      147.76      155.86      4.96 o 
   1   7  11        5.30        6.85      1.13 o 
   2   7  11       29.57       25.59      2.51 o 
   3   7  11      154.39      155.37      5.85 o 
   4   7  11        7.72        7.53      1.44 o 
   5   7  11       43.99       42.48      6.93 o 
   6   7  11        3.15        5.06      3.09 o 
   7   7  11       22.42       28.22      5.49 o 
   8   7  11       22.42       42.58     20.25 o 
  -4   8  11       36.80       35.73      3.90 o 
  -3   8  11        7.44        7.95      1.98 o 
  -2   8  11       40.96       34.89      2.40 o 
  -1   8  11       42.09       46.37      2.51 o 
   0   8  11      172.88      181.22      5.67 o 
   1   8  11        1.82        0.66      0.58 o 
   2   8  11       62.94       66.66      3.42 o 
   3   8  11        2.01        1.38      0.81 o 
   4   8  11       15.61       14.14      1.64 o 
   5   8  11       73.68       74.84      3.55 o 
   6   8  11       63.79       70.04      3.49 o 
   7   8  11        0.79        1.04      2.13 o 
  -4   9  11       18.36       15.64      3.00 o 
  -3   9  11      130.72      131.22      6.05 o 
  -2   9  11       71.20       77.57      3.74 o 
  -1   9  11        5.22        2.71      1.36 o 
   0   9  11       63.09       62.21      2.96 o 
   1   9  11       62.36       68.67      4.36 o 
   2   9  11      174.03      188.21      6.93 o 
   3   9  11       24.97       22.03      2.53 o 
   4   9  11       50.84       50.67      2.82 o 
   5   9  11        0.35        0.39      0.87 o 
   6   9  11      104.86      104.65      5.36 o 
   7   9  11       13.11       13.94      1.59 o 
  -3  10  11       37.56       34.27      2.87 o 
  -2  10  11       12.40       11.31      1.78 o 
  -1  10  11       22.61       22.95      2.63 o 
   0  10  11       19.79       24.37      2.07 o 
   1  10  11       18.51       19.72      2.20 o 
   2  10  11       81.63       89.80      4.39 o 
   3  10  11       36.61       38.00      2.76 o 
   4  10  11        9.27        8.81      1.43 o 
   5  10  11        1.73        0.55      0.90 o 
   6  10  11        6.74        6.69      1.22 o 
   7  10  11        3.90        2.72      1.20 o 
  -1  11  11        0.18        0.72      1.02 o 
   0  11  11        8.62        7.24      1.55 o 
   1  11  11       61.62       58.32      3.58 o 
   2  11  11      336.22      373.54     12.07 o 
   3  11  11       17.80       21.32      2.42 o 
   4  11  11        2.13        1.19      1.15 o 
   5  11  11        3.29        2.78      1.27 o 
   6  11  11        1.65        1.19      1.80 o 
   7  11  11        7.20        7.26      1.91 o 
   1  12  11        1.18        1.17      1.40 o 
   2  12  11       68.18       83.82      4.61 o 
   3  12  11       79.48       84.35      4.61 o 
   4  12  11       73.85       83.21      4.59 o 
  -1  -3  12        1.91       -1.48      9.09 o 
  -3  -2  12       67.80       69.70      5.11 o 
  -2  -2  12      218.06      228.85     14.51 o 
  -1  -2  12       37.70       40.22     19.82 o 
   0  -2  12        3.62        0.68      2.56 o 
   1  -2  12        4.71        7.61      2.04 o 
  -5  -1  12       14.43        9.18      2.33 o 
  -4  -1  12        0.10        0.19      1.30 o 
  -3  -1  12        0.01        0.22      1.18 o 
  -2  -1  12        8.52        7.41      1.97 o 
  -1  -1  12       33.88       37.28      3.58 o 
   0  -1  12        7.48        4.36      2.23 o 
   1  -1  12        3.93        2.47      1.78 o 
   2  -1  12       20.98       45.73     19.48 o 
  -5   0  12       54.83       56.13      4.53 o 
  -4   0  12      175.42      167.39      6.55 o 
  -3   0  12       27.92       25.47      2.15 o 
  -2   0  12       11.09        9.62      1.38 o 
  -1   0  12      249.28      247.58     36.52 o 
   0   0  12        8.62        3.89      2.35 o 
   1   0  12        0.31       -0.58      0.87 o 
   2   0  12       64.11       95.19     24.76 o 
   3   0  12        0.00        0.19      8.28 o 
  -6   1  12       41.74       43.91      4.53 o 
  -5   1  12       43.33       40.97      2.86 o 
  -4   1  12        0.02        0.17      0.88 o 
  -3   1  12      104.29      105.07      6.12 o 
  -2   1  12        1.32        0.34      0.76 o 
  -1   1  12       72.18       68.46      4.63 o 
   0   1  12        6.07        5.14      1.40 o 
   1   1  12      177.42      177.55     14.82 o 
   2   1  12        1.99        0.32      2.35 o 
   3   1  12       24.56       31.74     16.58 o 
  -6   2  12        0.12        0.58      0.93 o 
  -5   2  12       16.55       20.47      2.19 o 
  -4   2  12       69.36       73.63      3.53 o 
  -3   2  12        0.21        0.84      0.82 o 
  -2   2  12        4.19        5.25      1.09 o 
  -1   2  12       35.01       34.81      2.45 o 
   0   2  12        3.90        2.22      0.85 o 
   1   2  12        1.53        0.48      0.83 o 
   2   2  12       17.34       12.19     11.05 o 
   3   2  12       15.88       12.29     10.95 o 
   4   2  12        6.49        0.40      2.54 o 
  -6   3  12       39.31       47.99      4.75 o 
  -5   3  12       96.36       96.09      4.26 o 
  -4   3  12       88.91       91.00      4.01 o 
  -3   3  12      193.78      194.95      6.27 o 
  -2   3  12        8.17       11.14      1.50 o 
  -1   3  12        0.15       -0.36      0.61 o 
   0   3  12      113.47      109.86      3.83 o 
   1   3  12      215.38      205.71      8.17 o 
   2   3  12       54.29       34.52     16.62 o 
   3   3  12        0.19       -0.44      1.56 o 
   4   3  12      104.22       93.83     24.50 o 
   5   3  12       11.39       23.56     16.20 o 
  -6   4  12       28.04       26.44      3.87 o 
  -5   4  12       18.20       15.16      1.94 o 
  -4   4  12      105.84      110.50      4.48 o 
  -3   4  12        3.07        2.68      1.01 o 
  -2   4  12       17.26       14.84      2.13 o 
  -1   4  12      251.19      258.41      7.30 o 
   0   4  12       41.10       43.81      2.45 o 
   1   4  12       26.50       30.97      1.83 o 
   2   4  12        6.21        4.42      1.26 o 
   3   4  12        0.05       -0.21      1.38 o 
   4   4  12        2.98        0.02      1.91 o 
   5   4  12       57.95       61.20     21.06 o 
  -5   5  12       79.50       84.89      4.02 o 
  -4   5  12      124.37      119.83      5.03 o 
  -3   5  12        0.42        0.62      0.91 o 
  -2   5  12       39.66       39.02      2.33 o 
  -1   5  12        3.81        3.81      2.48 o 
   0   5  12        9.12        7.98      1.18 o 
   1   5  12       52.38       57.11      2.53 o 
   2   5  12      119.25      110.36     10.66 o 
   3   5  12        4.71        2.05      1.41 o 
   4   5  12        4.23        0.25      1.95 o 
   5   5  12       26.65       26.27     16.03 o 
   6   5  12        2.24        6.66     12.48 o 
  -5   6  12      103.10      102.07      6.73 o 
  -4   6  12        1.24        0.75      0.99 o 
  -3   6  12      102.65      102.86      4.20 o 
  -2   6  12       20.94       23.24      1.96 o 
  -1   6  12       48.26       50.79      2.57 o 
   0   6  12      147.20      153.41      4.88 o 
   1   6  12      358.21      375.69      9.43 o 
   2   6  12        0.17        0.21      0.73 o 
   3   6  12        0.53        0.02      0.61 o 
   4   6  12        6.34        7.13      1.22 o 
   5   6  12       54.46       28.42     10.07 o 
   6   6  12       95.16      114.58     27.69 o 
  -4   7  12        7.94        8.86      2.37 o 
  -3   7  12       57.89       62.01      4.79 o 
  -1   7  12        0.85        0.51      0.87 o 
   0   7  12       11.29        9.64      1.96 o 
   1   7  12       67.27       75.03      3.15 o 
   2   7  12        6.16        8.11      2.36 o 
   3   7  12       62.58       63.98      3.49 o 
   4   7  12       12.51        8.20      4.05 o 
   5   7  12        2.27        2.97      1.49 o 
   6   7  12       16.23       14.78      4.52 o 
   7   7  12       18.29       21.91     16.96 o 
  -3   8  12        4.04        3.90      1.96 o 
  -2   8  12       81.68       83.18      5.50 o 
  -1   8  12       47.37       49.72      4.01 o 
   0   8  12       73.63       79.17      3.36 o 
   1   8  12        0.21        0.21      0.63 o 
   2   8  12      233.38      251.51      7.32 o 
   3   8  12        9.17       11.69      1.69 o 
   4   8  12        0.84        0.37      0.89 o 
   5   8  12       31.75       28.96      2.54 o 
   6   8  12       66.74       74.84      4.61 o 
   7   8  12        0.64        2.04     13.71 o 
  -2   9  12        2.64        1.74      1.54 o 
  -1   9  12        0.28       -0.96      0.96 o 
   0   9  12        6.34        6.86      1.28 o 
   1   9  12       30.32       30.48      2.20 o 
   2   9  12        1.77        1.53      1.05 o 
   3   9  12        0.61        0.53      0.89 o 
   4   9  12       15.13       18.04      1.97 o 
   5   9  12       13.58       11.66      1.76 o 
   6   9  12        0.62        1.10      1.63 o 
  -1  10  12      194.58      196.01      6.88 o 
   0  10  12       11.23       13.52      1.78 o 
   1  10  12       16.24       16.54      1.93 o 
   2  10  12       58.25       58.09      4.61 o 
   3  10  12      194.51      204.82      7.70 o 
   4  10  12        0.27        0.58      0.92 o 
   5  10  12       45.10       45.28      2.87 o 
   6  10  12       24.86       27.79      4.26 o 
  -1  11  12       11.72       16.60      3.13 o 
   0  11  12       51.61       60.10      4.69 o 
   1  11  12        0.01        0.59      0.90 o 
   2  11  12       30.83       37.47      3.03 o 
   3  11  12      138.95      141.37      6.13 o 
   4  11  12       88.00      106.24      9.06 o 
   5  11  12       18.99       24.50      4.24 o 
  -2  -1  13        5.46        1.64      9.20 o 
  -1  -1  13        8.09        6.47      3.20 o 
   0  -1  13       15.48       14.54      2.62 o 
  -3   0  13       52.71       51.21      4.27 o 
  -2   0  13        0.54        0.16      1.19 o 
  -1   0  13       31.36       35.05      3.52 o 
   0   0  13       58.06       58.43      4.24 o 
   1   0  13       23.20       41.14     18.25 o 
  -5   1  13       29.32       28.99      3.82 o 
  -4   1  13       10.62       10.51      1.66 o 
  -3   1  13       23.75       22.27      2.15 o 
  -2   1  13       14.97       15.44      2.11 o 
  -1   1  13        2.31        2.66      1.30 o 
   0   1  13       22.89       23.31      4.11 o 
   1   1  13       36.00       26.33     15.05 o 
   2   1  13        3.23        4.75     10.08 o 
  -5   2  13       21.86       22.17      3.46 o 
  -4   2  13      107.41      116.35      4.78 o 
  -3   2  13       49.51       52.50      3.03 o 
  -2   2  13       83.02       86.68      6.54 o 
  -1   2  13       20.98       19.98      2.45 o 
   0   2  13       30.64       29.16      3.14 o 
   1   2  13        0.40       -0.61      0.84 o 
   2   2  13       22.99       28.56     15.77 o 
  -5   3  13        4.61        5.72      2.06 o 
  -4   3  13       10.43       11.66      1.82 o 
  -3   3  13       10.74       10.54      1.60 o 
  -2   3  13        1.08        1.93      1.04 o 
  -1   3  13       32.25       32.77      2.26 o 
   0   3  13       32.50       30.31      6.58 o 
   1   3  13        1.64        0.05      0.89 o 
   2   3  13      104.08       80.65     24.89 o 
   3   3  13       13.75       13.32     12.28 o 
  -4   4  13       37.85       34.18      2.67 o 
  -3   4  13      257.42      248.62      9.22 o 
  -2   4  13        0.06        0.47      0.84 o 
  -1   4  13       42.85       48.29      3.37 o 
   0   4  13        0.06       -0.38      0.60 o 
   1   4  13       14.55       10.14      1.30 o 
   2   4  13        5.39       10.21     11.14 o 
   3   4  13       70.56       46.93     20.78 o 
   4   4  13        0.13       -2.09      9.60 o 
  -4   5  13       14.64       19.79      2.17 o 
  -3   5  13       56.65       63.30      3.36 o 
  -2   5  13       59.01       65.20      3.23 o 
  -1   5  13       83.23       84.72      3.58 o 
   0   5  13      110.09      115.05      6.17 o 
   1   5  13      157.95      158.43      6.15 o 
   2   5  13      182.22      170.15     13.82 o 
   3   5  13       10.44        1.33      2.57 o 
   4   5  13        0.32        0.61      2.38 o 
  -4   6  13      129.01      137.14      8.07 o 
  -3   6  13      178.38      190.45      9.33 o 
  -2   6  13       46.62       51.11      2.86 o 
  -1   6  13        0.19        1.10      0.73 o 
   0   6  13       10.52       11.26      1.63 o 
   1   6  13       20.82       19.19      2.35 o 
   2   6  13       37.25       44.30      3.47 o 
   3   6  13       25.98       26.18      2.67 o 
   4   6  13       14.88       12.12     14.09 o 
   5   6  13        1.09       -0.68     12.44 o 
  -3   7  13       61.07       57.75      4.81 o 
  -2   7  13        2.37        0.95      1.09 o 
  -1   7  13        1.96        0.70      1.03 o 
   0   7  13       23.53       23.52      3.03 o 
   2   7  13        8.87       13.29      2.23 o 
   3   7  13        7.71        7.76      1.80 o 
   4   7  13        7.62        5.68      3.26 o 
   5   7  13        2.61        5.79     14.74 o 
  -2   8  13      115.33      135.40      7.70 o 
  -1   8  13       14.61       14.31      2.65 o 
   1   8  13        0.02        0.70      0.95 o 
   3   8  13       71.54       77.09      4.75 o 
   4   8  13       69.24       73.34      5.49 o 
   5   8  13        8.41        5.05      2.12 o 
  -1   9  13        6.28        5.39      2.00 o 
   0   9  13       16.51       14.41      2.59 o 
   1   9  13       38.13       34.83      3.55 o 
   2   9  13        0.14       -0.30      0.90 o 
   3   9  13        7.15        5.85      1.77 o 
   4   9  13       18.29       21.33      3.73 o 
   5   9  13        2.24        2.43      1.22 o 
   1  10  13       70.66       79.98      5.36 o 
   2  10  13      188.61      205.62      6.73 o 
   3  10  13      132.64      156.82      8.02 o 
   4  10  13       15.53       16.85      2.07 o 
   5  10  13       33.52       33.51      5.92 o 
   1  11  13       36.67       37.74      3.84 o 
   2  11  13       22.32       27.56      3.37 o 
   3  11  13        3.56        3.21      1.84 o 
   4  11  13       13.30       12.21     16.02 o 
  -3   1  14       25.89       27.40      6.94 o 
  -2   1  14        0.76       -1.32      9.59 o 
  -1   1  14       10.38       13.54      4.20 o 
   0   1  14       18.90       19.70      2.85 o 
  -3   2  14        2.00        0.73      1.47 o 
  -2   2  14        6.48        8.00      1.50 o 
  -1   2  14        3.24        0.38      1.35 o 
   0   2  14       31.49       31.90      3.26 o 
  -3   3  14        1.67        0.54      2.60 o 
  -2   3  14      125.61      128.10      5.14 o 
  -1   3  14      110.64      110.21      7.14 o 
   0   3  14        5.87        8.42      1.93 o 
   1   3  14        3.19       -1.78      7.89 o 
  -3   4  14       55.00       56.93      6.13 o 
  -2   4  14        0.16        0.39      0.83 o 
  -1   4  14        0.57        0.60      0.79 o 
   0   4  14       53.84       50.50      2.76 o 
   1   4  14       82.84       65.85     23.58 o 
   2   4  14        1.65        2.09      8.63 o 
  -3   5  14       10.53        8.63      2.40 o 
  -2   5  14       28.20       28.82      4.82 o 
  -1   5  14        9.36        8.41      1.48 o 
   0   5  14      108.16      114.37      4.32 o 
   1   5  14      133.63      129.55     13.16 o 
   2   5  14        2.64        0.12      1.78 o 
  -3   6  14        0.40        1.20      2.23 o 
  -2   6  14       64.63       67.74      9.58 o 
  -1   6  14        1.15        1.20      0.88 o 
   0   6  14       64.62       65.50      4.40 o 
   1   6  14        4.47        3.44      1.80 o 
   2   6  14      257.71      265.37     22.54 o 
   3   6  14        2.30        2.23     12.69 o 
  -1   7  14      133.54      143.45      5.24 o 
   0   7  14        8.79       10.51      1.50 o 
   1   7  14       18.87       18.97      2.87 o 
   2   7  14       34.33       33.17      4.72 o 
   3   7  14       17.25       22.47      3.11 o 
   0   8  14        6.22        3.96      3.98 o 
   1   8  14       12.43       14.42      2.62 o 
   3   8  14      133.94      151.24     15.26 o 
   2   9  14        0.55       -0.01      1.14 o 
  -1   4  15        0.09       -0.56      1.27 o 
  -1   5  15       55.69       57.61      4.27 o 
   0   5  15       28.95       29.53      3.56 o 
   0   6  15        3.82        6.94      2.22 o 
   1   6  15       20.56       21.98      3.10 o 
   2   7  15       21.40       21.98      3.10 o 
                                                 
